# Supplementary material for: Method for the Identification of Taxon-Specific k-mers from Chloroplast Genome: A Case Study on Tomato Plant (Solanum lycopersicum)
Source: Front Plant Sci. 2018 Jan 17;9:6. doi: 10.3389/fpls.2018.00006 (PMC5776150; doi:10.3389/fpls.2018.00006)
Supplement: Supplementary file 1 [file Data_Sheet_1.XLSX]

## Sheet: Sheet1
Supplementary Data 1
DQ897681.1	Pelargonium x hortorum chloroplast, complete genome
KF696682.1	Trithuria filamentosa chloroplast, partial genome
KF176554.1	Berberis bealei chloroplast, complete genome
KT428296.1	Inga leiocalycina chloroplast, complete genome
AY582139.1	Panax ginseng chloroplast, complete genome
KJ629117.1	Salicornia bigelovii chloroplast, complete genome
KJ629116.1	Salicornia europaea chloroplast, complete genome
KJ629115.1	Salicornia brachiata chloroplast, complete genome
KF866300.1	Juniperus virginiana chloroplast, complete genome
KF866299.1	Juniperus scopulorum chloroplast, complete genome
KF866298.1	Juniperus monosperma chloroplast, complete genome
KF866297.1	Juniperus bermudiana chloroplast, complete genome
HG738866.1	Schwalbea americana chloroplast genome
HG530133.1	Lindenbergia philippensis chloroplast complete genome
JX293720.1	Artemisia frigida chloroplast, complete genome
HE963749.1	Trithuria inconspicua complete chloroplast genome
AP009339.1	Cycas taitungensis chloroplast DNA, complete genome
AB086179.1	Anthoceros formosae chloroplast DNA, complete genome
JN563929.1	Nicotiana undulata chloroplast, complete genome
JF412791.1	Cucumis melo subsp. melo chloroplast, complete genome
HM173080.1	Selaginella moellendorffii chloroplast, complete genome
AY228468.2	Pinus koraiensis chloroplast, complete genome
AP009123.1	Gossypium barbadense chloroplast DNA, complete genome
JX280401.1	Magnolia sprengeri chloroplast, complete genome
JX280400.1	Magnolia sinica chloroplast, complete genome
JX280399.1	Magnolia salicifolia chloroplast, complete genome
JX280398.1	Michelia odora chloroplast, complete genome
JX280397.1	Magnolia liliifera chloroplast, complete genome
JX280396.1	Magnolia kobus chloroplast, complete genome
JX280395.1	Magnolia pyramidata chloroplast, complete genome
JX280394.1	Magnolia denudata chloroplast, complete genome
JX280393.1	Magnolia dealbata chloroplast, complete genome
JX280392.1	Magnolia cathcartii chloroplast, complete genome
KP036471.1	Panax vietnamensis isolate 38 chloroplast, complete genome
KP036470.1	Panax vietnamensis isolate 37 chloroplast, complete genome
KP036469.1	Panax japonicus chloroplast, complete genome
KP036468.1	Panax notoginseng chloroplast, complete genome
KT780870.1	Populus tremula x Populus alba clone INRA 717-1B4 chloroplast, complete genome
KP861984.1	Populus tremula chloroplast, complete genome
KR029092.1	Capsella grandiflora chloroplast, complete genome
KR260986.1	Elleanthus sodiroi chloroplast, complete genome
KP205432.1	Masdevallia coccinea chloroplast, complete genome
KT740995.1	Pinus tabuliformis voucher PTAB20150818V5 chloroplast, complete genome
KF241981.1	Zea mays subsp. mays cultivar B73 chloroplast, complete genome
KF241980.1	Zea mays subsp. mays cultivar A188 chloroplast, complete genome
KM016695.1	Mesembryanthemum crystallinum chloroplast, complete genome
KP015036.1	Corymbia torelliana genotype CT2-019 chloroplast, complete genome
KP015035.1	Corymbia torelliana genotype CT2-015 chloroplast, complete genome
KP015034.1	Corymbia torelliana genotype CT2-010 chloroplast, complete genome
KP015033.1	Corymbia torelliana genotype CT2-009 chloroplast, complete genome
KP015032.1	Corymbia henryi genotype CH2-009 chloroplast, complete genome
KP015031.1	Corymbia citriodora subsp. variegata genotype CCV2-046 chloroplast, complete genome
KP015030.1	Corymbia citriodora subsp. variegata genotype CCV2-019 chloroplast, complete genome
KP015029.1	Corymbia citriodora subsp. citriodora genotype CCC2-002 chloroplast, complete genome
KM885985.1	Corymbia citriodora subsp. variegata chloroplast, complete genome
HF567871.1	Tectona grandis complete chloroplast genome, haplotype 3
HF567870.1	Tectona grandis complete chloroplast genome, haplotype 2
HF567869.1	Tectona grandis complete chloroplast genome, haplotype 1
KF769142.1	Fritillaria unibracteata var. wabuensis chloroplast, complete genome
KM489056.1	Solanum tuberosum chloroplast, complete genome
KM489054.1	Solanum commersonii strain Lz3.2 chloroplast, complete genome
KM459517.1	Pelargonium australe chloroplast, complete genome
KM459516.1	Pelargonium cotyledonis chloroplast, complete genome
KM459515.1	Pelargonium dichondrifolium chloroplast, complete genome
KP189362.1	Euonymus japonicus voucher YNUH DD 001 chloroplast, complete genome
KJ956785.1	Clematis terniflora chloroplast, complete genome
KP842722.1	Cynara syriaca chloroplast, partial genome
KP842721.1	Cynara cardunculus var. sylvestris chloroplast, complete genome
KP842720.1	Cynara cardunculus var. sylvestris chloroplast, complete genome
KP842719.1	Cynara cardunculus var. sylvestris chloroplast, complete genome
KP842718.1	Cynara cardunculus var. sylvestris chloroplast, complete genome
KP842717.1	Cynara cardunculus var. sylvestris chloroplast, complete genome
KP842716.1	Cynara cardunculus var. sylvestris chloroplast, complete genome
KP842715.1	Cynara cardunculus var. sylvestris chloroplast, complete genome
KP842714.1	Cynara cardunculus var. sylvestris chloroplast, complete genome
KP842713.1	Cynara cardunculus var. scolymus chloroplast, complete genome
KP842712.1	Cynara cardunculus var. scolymus chloroplast, complete genome
KP842711.1	Cynara cardunculus var. scolymus chloroplast, complete genome
KP842710.1	Cynara cardunculus var. scolymus cultivar Romanesco chloroplast, complete genome
KP842709.1	Cynara cardunculus var. scolymus chloroplast, complete genome
KP842708.1	Cynara cardunculus var. scolymus chloroplast, complete genome
KP842707.1	Cynara cornigera chloroplast, complete genome
KP842706.1	Cynara baetica chloroplast, complete genome
KP842705.1	Cynara cardunculus var. altilis cultivar Verde de Peralta chloroplast, complete genome
KP842704.1	Cynara cardunculus var. altilis cultivar Bianco Avorio chloroplast, complete genome
KP299293.1	Cynara cardunculus var. scolymus cultivar Spinoso Sardo chloroplast, complete genome
KP176438.1	Sporobolus maritimus chloroplast, complete genome
KM881643.1	Oryza officinalis chloroplast, complete genome
KM881642.1	Oryza longistaminata isolate 81953 chloroplast, complete genome
KM881641.1	Oryza longistaminata isolate 103905 chloroplast, complete genome
KM881640.1	Oryza glumipatula chloroplast, complete genome
KM881639.1	Oryza glaberrima isolate 101328 chloroplast, complete genome
KM881638.1	Oryza glaberrima isolate 104040 chloroplast, complete genome
KM881637.1	Oryza barthii isolate 86481 chloroplast, complete genome
KM881636.1	Oryza barthii isolate 104124 chloroplast, complete genome
KM881635.1	Oryza barthii isolate 101381 chloroplast, complete genome
KR779995.1	Cannabis sativa cultivar dagestani chloroplast, complete genome
KP274871.1	Cannabis sativa cultivar Carmagnola chloroplast, complete genome
KJ614420.1	Aegilops kotschyi cultivar TA1980 chloroplast, complete genome
KJ614419.1	Aegilops sharonensis cultivar TA1995 chloroplast, complete genome
KJ614418.1	Aegilops bicornis cultivar Clae57 chloroplast, complete genome
KJ614417.1	Aegilops sharonensis cultivar TA1996 chloroplast, complete genome
KJ614416.1	Aegilops longissima cultivar TA1924 chloroplast, complete genome
KJ614415.1	Aegilops searsii cultivar TA1841 chloroplast, complete genome
KJ614414.1	Aegilops searsii cultivar TA1837 chloroplast, complete genome
KJ614413.1	Aegilops searsii cultivar TA1926 chloroplast, complete genome
KJ614412.1	Aegilops tauschii cultivar AL8/78 chloroplast, complete genome
KJ614411.1	Triticum urartu cultivar PI428335 chloroplast, complete genome
KJ614410.1	Triticum timopheevii cultivar Tim01 chloroplast, complete genome
KJ614409.1	Triticum timopheevii cultivar TA944 chloroplast, complete genome
KJ614408.1	Triticum timopheevii cultivar TA1485 chloroplast, complete genome
KJ614407.1	Triticum timopheevii cultivar TA0941 chloroplast, complete genome
KJ614406.1	Aegilops speltoides var. speltoides cultivar PI487232 chloroplast, complete genome
KJ614405.1	Aegilops speltoides var. ligustica cultivar TA1796 chloroplast, complete genome
KJ614404.1	Aegilops speltoides var. ligustica cultivar AE918 chloroplast, complete genome
KJ614403.1	Triticum aestivum cultivar spleta PI384000 chloroplast, complete genome
KJ614402.1	Triticum turgidum cultivar TA1133 chloroplast, complete genome
KJ614401.1	Triticum turgidum cultivar TA0060 chloroplast, complete genome
KJ614400.1	Triticum turgidum cultivar TA0073 chloroplast, complete genome
KJ614399.1	Triticum turgidum cultivar TA2801 chloroplast, complete genome
KJ614398.1	Triticum turgidum cultivar PI520121 chloroplast, complete genome
KJ614397.1	Triticum turgidum cultivar TA2836 chloroplast, complete genome
KJ614396.1	Triticum aestivum cultivar Chinese Spring TA3008 chloroplast, complete genome
KT028714.1	Panax quinquefolius chloroplast, complete genome
LN555649.2	Acacia ligulata chloroplast complete genome
KR336549.1	Ananas comosus cultivar MD-2 chloroplast, complete genome
KT001509.1	Panax notoginseng chloroplast, complete genome
KR078265.1	Chikusichloa aquatica chloroplast, complete genome
KP899622.1	Dioscorea zingiberensis voucher DZING20150203V3 chloroplast, complete genome
KP760072.1	Prunus padus isolate 2014-P17 chloroplast, complete genome
KP760071.1	Prunus maximowiczii isolate 2014-P4 chloroplast, complete genome
KP262399.1	Iochroma stenanthum chloroplast, complete genome
KP256024.1	Chloranthus japonicus voucher CJCP20141206 chloroplast, complete genome
KP271241.1	Dendropanax dentiger voucher DDENT20141207 chloroplast, complete genome
KM983390.1	Salix suchowensis chloroplast, complete genome
KJ865401.1	Citrus aurantiifolia chloroplast, complete genome
KJ819550.1	Sartidia dewinteri chloroplast, complete genome
KJ819549.1	Sartidia perrieri chloroplast, complete genome
KF150644.2	Andrographis paniculata chloroplast, complete genome
KJ830774.1	Oryza australiensis isolate 86524 chloroplast, complete genome
KF862711.1	Macadamia integrifolia chloroplast, complete genome
KF922718.1	Bartsia inaequalis chloroplast, partial genome
KF356392.1	Neyraudia reynaudiana chloroplast, complete genome
KC968977.1	Lilium longiflorum chloroplast, complete genome
KC968976.1	Alstroemeria aurea chloroplast, complete genome
KC844054.1	Aconitum barbatum var. puberulum chloroplast, complete genome
KC608753.1	Trochodendron aralioides chloroplast, complete genome
KC608752.1	Tetracentron sinense chloroplast, complete genome
KC543997.1	Fritillaria taipaiensis chloroplast, complete genome
KC561139.1	Catharanthus roseus cultivar Pacifica Punch Halo chloroplast, complete genome
KC465962.1	Ardisia polysticta chloroplast, complete genome
KC143082.1	Camellia sinensis chloroplast, complete genome
JX880022.1	Origanum vulgare subsp. vulgare chloroplast, complete genome
JX312195.1	Salvia miltiorrhiza chloroplast, complete genome
JX270811.1	Capsicum annuum chloroplast, complete genome
JQ336992.1	Nelumbo lutea chloroplast, complete genome
JN637766.2	Sesamum indicum chloroplast, complete genome
JN867585.1	Ginkgo biloba voucher BJ017 chloroplast, complete genome
JN867578.1	Ginkgo biloba voucher SNJ035 chloroplast, complete genome
JQ041763.1	Pentactina rupicola chloroplast, complete genome
JN861110.1	Oryza sativa Indica Group chloroplast, complete genome
JN861109.1	Oryza sativa Indica Group cultivar Hassawi chloroplast, complete genome
JN654343.1	Ginkgo biloba isolate WC044 chloroplast, complete genome
JN637765.1	Eleutherococcus senticosus chloroplast, complete genome
JN415113.1	Phyllostachys propinqua chloroplast, complete genome
JN105690.1	Colocasia esculenta isolate RR chloroplast, complete genome
JN105689.1	Colocasia esculenta isolate GP chloroplast, complete genome
JN019791.1	Gossypium robinsonii chloroplast, complete genome
JN019793.1	Gossypium somalense chloroplast, complete genome
JN019792.1	Gossypium incanum chloroplast, complete genome
HQ731441.1	Panicum virgatum cultivar Kanlow chloroplast, complete genome
HQ822121.1	Panicum virgatum cultivar Summer chloroplast, complete genome
HQ325744.1	Gossypium raimondii chloroplast, complete genome
HQ325743.1	Gossypium mustelinum chloroplast, complete genome
HQ325742.1	Gossypium herbaceum var. africanum chloroplast, complete genome
HQ325740.1	Gossypium arboreum chloroplast, complete genome
HQ207704.1	Corynocarpus laevigata chloroplast, complete genome
HM347959.1	Eucalyptus grandis chloroplast, complete genome
GU931818.1	Olea europaea cultivar Frantoio chloroplast, complete genome
DQ386163.2	Solanum tuberosum cultivar Desiree chloroplast, complete genome
FJ597983.1	Megaleranthis saniculifolia chloroplast, complete genome
FJ754270.1	Nelumbo nucifera chloroplast, complete genome
FJ754269.1	Nelumbo lutea chloroplast, complete genome
EU431223.1	Carica papaya chloroplast, complete genome
EU254477.1	Fagopyrum esculentum subsp. ancestrale chloroplast, complete genome
EU342371.1	Welwitschia mirabilis chloroplast, complete genome
EU273602.1	Acorus americanus chloroplast, complete genome
EU262891.1	Oenothera parviflora chloroplast, complete genome
EU262890.1	Oenothera glazioviana chloroplast, complete genome
EU262889.1	Oenothera biennis chloroplast, complete genome
EU262887.1	Oenothera argillicola chloroplast, complete genome
EU196765.1	Phaseolus vulgaris chloroplast, complete genome
EF614270.1	Ceratophyllum demersum chloroplast, complete genome
EF380352.1	Chloranthus spicatus chloroplast, complete genome
DQ923117.1	Nandina domestica chloroplast, complete genome
DQ923116.1	Platanus occidentalis chloroplast, complete genome
DQ887676.1	Drimys granadensis chloroplast, complete genome
DQ886273.1	Phaseolus vulgaris cultivar Negro Jamapa chloroplast, complete genome
DQ673255.1	Jasminum nudiflorum chloroplast, complete genome
DQ400350.1	Lemna minor chloroplast, complete genome
DQ345959.1	Gossypium hirsutum cultivar coker 310 FR chloroplast, complete genome
DQ359689.1	Ranunculus macranthus chloroplast, complete genome
DQ354691.1	Nuphar advena chloroplast, complete genome
KM088024.1	Oryza longistaminata chloroplast, complete genome
KM088023.1	Oryza barthii chloroplast, complete genome
KM088022.1	Oryza nivara chloroplast, complete genome
KM088021.1	Oryza glaberrima chloroplast, complete genome
KM088016.1	Oryza sativa Japonica Group cultivar Nipponbare chloroplast, complete genome
KM103383.1	Lilium sp. KHK-2014 chloroplast, complete genome
KM103382.1	Oryza sativa cultivar Milyang23 voucher WAB0028987 from South Korea chloroplast, complete genome
KM103381.1	Oryza barthii voucher WAB0028952 chloroplast, complete genome
KM103380.1	Oryza barthii voucher WAB0028903 chloroplast, complete genome
KM103379.1	Oryza barthii voucher WAB0028976 chloroplast, complete genome
KM103378.1	Oryza barthii voucher IRGC104574 chloroplast, complete genome
KM103377.1	Oryza glaberrima voucher HHU-KNR2013252 from South Korea chloroplast, complete genome
KM103375.1	Oryza punctata voucher GEN1233_2 chloroplast, complete genome
KM103374.1	Oryza glumipatula voucher W2112 chloroplast, complete genome
KM103373.1	Oryza meridionalis voucher W1943 chloroplast, complete genome
KM103372.1	Oryza rufipogon voucher W1588 chloroplast, complete genome
KM103371.1	Oryza barthii voucher IRGC100934 chloroplast, complete genome
KM103370.1	Oryza glaberrima voucher IRGC103937 chloroplast, complete genome
KM103369.1	Oryza sativa cultivar TN1 chloroplast, complete genome
KM103368.1	Oryza sativa cultivar IR8 chloroplast, complete genome
KM103367.1	Oryza sativa cultivar IR8 from South Korea chloroplast, complete genome
KR029093.1	Capsella rubella chloroplast, complete genome
KR270823.1	Pinellia ternata chloroplast, complete genome
KF534479.1	Haloxylon persicum chloroplast, complete genome
KF534478.1	Haloxylon ammodendron chloroplast, complete genome
KR021045.1	Fatsia japonica chloroplast, complete genome
KT164771.1	Carnegiea gigantea chloroplast, complete genome
KP294521.1	Vassobia dichotoma chloroplast, complete genome
KP462883.1	Lilium superbum voucher NCU:Chase, M. W.:112 chloroplast, complete genome
KP462882.1	Carludovica palmata voucher K:Chase, M.W.:14836 chloroplast, complete genome
KP462881.1	Campynema lineare voucher K:Duretto, M.F.:1842 chloroplast, complete genome
KR136270.1	Dendropanax morbifer chloroplast, complete genome
KR780582.1	Amentotaxus argotaenia chloroplast, complete genome
KR184827.1	Cannabis sativa subsp. sativa cultivar Cheungsam chloroplast, complete genome
KP297245.1	Actinidia chinensis isolate AD-6 chloroplast, complete genome
KP297244.1	Actinidia deliciosa isolate AD-4 chloroplast, complete genome
KP297243.1	Actinidia chinensis isolate Ac-4 chloroplast, complete genome
KP297242.1	Actinidia chinensis isolate AC-2 chloroplast, complete genome
KM088020.1	Panax ginseng cultivar Yunpoong chloroplast, complete genome
KM088019.1	Panax ginseng cultivar Chunpoong chloroplast, complete genome
KM088018.1	Panax quinquefolius chloroplast, complete genome
KR363961.1	Cannabis sativa cultivar Yoruba Nigeria chloroplast, complete genome
AP014692.1	Vigna radiata var. sublobata chloroplast DNA, complete sequence, cultivar: TC1966
AP014691.1	Vigna radiata var. radiata chloroplast DNA, complete sequence, cultivar: NM92
LC049336.1	Encephalartos lehmannii chloroplast DNA, complete genome
LC049207.1	Lepidozamia peroffskyana chloroplast DNA, complete genome
LC049070.1	Dioon spinulosum chloroplast DNA, complete genome
LC049069.1	Macrozamia mountperriensis chloroplast DNA, complete genome
LC049067.1	Stangeria eriopus chloroplast DNA, complete genome
LC040885.1	Zamia furfuracea chloroplast DNA, complete genome
KM881634.1	Oryza barthii isolate 103590 chloroplast, complete genome
KP221714.1	UNVERIFIED: Oenocarpus minor chloroplast sequence
KP221713.1	UNVERIFIED: Oenocarpus bataua chloroplast sequence
KP221712.1	UNVERIFIED: Manicaria saccifera chloroplast sequence
KP221711.1	UNVERIFIED: Leopoldinia pulchra chloroplast sequence
KP221710.1	UNVERIFIED: Kentiopsis piersoniorum chloroplast sequence
KP221709.1	UNVERIFIED: Iriartea deltoidea chloroplast sequence
KP221708.1	UNVERIFIED: Hydriastele microspadix chloroplast sequence
KP221707.1	UNVERIFIED: Heterospathe cagayanensis chloroplast sequence
KP221706.1	UNVERIFIED: Geonoma undata subsp. dussiana chloroplast sequence
KP221705.1	UNVERIFIED: Dypsis decaryi chloroplast sequence
KP221704.1	UNVERIFIED: Drymophloeus litigiosus chloroplast sequence
KP221703.1	UNVERIFIED: Dictyosperma album chloroplast sequence
KP221702.1	UNVERIFIED: Burretiokentia grandiflora chloroplast sequence
KP221701.1	UNVERIFIED: Beccariophoenix madagascariensis chloroplast sequence
KP221700.1	UNVERIFIED: Bactris major chloroplast sequence
KP221699.1	UNVERIFIED: Attalea speciosa chloroplast sequence
KP221698.1	UNVERIFIED: Areca vestiaria chloroplast sequence
KP221697.1	UNVERIFIED: Veitchia spiralis chloroplast sequence
KP221696.1	UNVERIFIED: Sclerosperma profizianum chloroplast sequence
KP221695.1	UNVERIFIED: Satakentia liukiuensis chloroplast sequence
KP221694.1	UNVERIFIED: Reinhardtia simplex chloroplast sequence
KP221693.1	UNVERIFIED: Reinhardtia paiewonskiana chloroplast sequence
KP221692.1	UNVERIFIED: Roystonea regia chloroplast sequence
KP221691.1	UNVERIFIED: Reinhardtia latisecta chloroplast sequence
KP221690.1	UNVERIFIED: Reinhardtia gracilis chloroplast sequence
KP221689.1	UNVERIFIED: Prestoea acuminata var. montana chloroplast sequence
KP221687.1	UNVERIFIED: Pelagodoxa henryana chloroplast sequence
KP221686.1	UNVERIFIED: Orania palindan chloroplast sequence
KR297062.1	UNVERIFIED: Pulsatilla vernalis voucher OL-PV116A chloroplast sequence
KR297061.1	UNVERIFIED: Pulsatilla vernalis voucher OL-PV115A chloroplast sequence
KR297060.1	UNVERIFIED: Pulsatilla pratensis voucher OL-PPR112A chloroplast sequence
KR297059.1	UNVERIFIED: Pulsatilla pratensis voucher OL-PPR110A chloroplast sequence
KR297058.1	UNVERIFIED: Anemone patens voucher OL-PPKOL01 chloroplast sequence
KR297057.1	UNVERIFIED: Anemone patens voucher OL-PPWLO01 chloroplast sequence
KR233156.1	Brassica oleracea var. capitata cultivar C1176 chloroplast, complete genome
KJ676538.1	Gentiana crassicaulis chloroplast, complete genome
KJ657732.1	Gentiana straminea chloroplast, complete genome
KR233163.2	Scutellaria baicalensis chloroplast, complete genome
KP771703.1	Pinus taiwanensis voucher Ptaiwanensis14 chloroplast, complete genome
KM067390.1	Panax ginseng cultivar Panax ginseng cultivar Sunone chloroplast, complete genome
KM067394.1	Panax ginseng cultivar Panax ginseng landrace Hwangsook chloroplast, complete genome
KM067393.1	Panax ginseng cultivar Panax ginseng cultivar Sunhyang chloroplast, complete genome
KM067392.1	Panax ginseng cultivar Panax ginseng cultivar Sunun chloroplast, complete genome
KM067391.1	Panax ginseng cultivar Panax ginseng cultivar Sunpoong chloroplast, complete genome
KM067389.1	Panax ginseng cultivar Panax ginseng cultivar Jakyung chloroplast, complete genome
KM067388.1	Panax ginseng cultivar Panax ginseng cultivar Gumpoong chloroplast, complete genome
KM067387.1	Panax ginseng cultivar Panax ginseng cultivar Gopoong chloroplast, complete genome
KM067386.1	Panax ginseng cultivar Panax ginseng cultivar Cheongsun chloroplast, complete genome
KP259800.1	Wollemia nobilis voucher AF20030492AC chloroplast, complete genome
KR347117.1	Podococcus barteri chloroplast, complete genome
KR262889.1	Dieffenbachia seguine chloroplast, complete genome
KR232566.1	Rosmarinus officinalis chloroplast, complete genome
KM454973.1	Brassica napus strain 56366 chloroplast, complete genome
KM078036.1	Heloniopsis tubiflora chloroplast, complete genome
KM078035.1	Xerophyllum tenax chloroplast, complete genome
KJ825856.1	Phragmites australis chloroplast, complete genome
KM201427.1	Fagopyrum tataricum strain Daegwan3-3 chloroplast, complete genome
KJ850242.1	Vicia sativa chloroplast, complete genome
KJ850241.1	Medicago papillosa chloroplast, complete genome
KJ850240.1	Medicago hybrida chloroplast, complete genome
KJ850239.1	Lens culinaris cultivar Northfield chloroplast, complete genome
KJ850238.1	Lathyrus tingitanus chloroplast, complete genome
KJ850237.1	Lathyrus odoratus cultivar Cupani chloroplast, complete genome
KJ850236.1	Lathyrus inconspicuus chloroplast, complete genome
KJ850235.1	Lathyrus clymenum chloroplast, complete genome
KP280175.1	Iochroma tingoanum chloroplast, complete genome
KP299292.1	Cynara humilis chloroplast, complete genome
KP729176.1	UNVERIFIED: Populus yunnanensis chloroplast sequence
EF115541.1	Hordeum vulgare subsp. vulgare cultivar Morex chloroplast, complete genome
KR021381.1	Panax notoginseng chloroplast, complete genome
KP998157.1	Dunalia solanacea chloroplast, complete genome
KM668208.1	Dianthus longicalyx chloroplast, complete genome
KP939360.1	Morus notabilis chloroplast, complete genome
KJ806203.1	Pisum sativum chloroplast, complete genome
KJ806202.1	Lathyrus venosus chloroplast, complete genome
KJ806201.1	Lathyrus sativus chloroplast, complete genome
KJ806200.1	Lathyrus pubescens chloroplast, complete genome
KJ806199.1	Lathyrus palustris chloroplast, complete genome
KJ806198.1	Lathyrus ochroleucus chloroplast, complete genome
KJ806197.1	Lathyrus ochroleucus chloroplast, complete genome
KJ806196.1	Lathyrus littoralis chloroplast, complete genome
KJ806195.1	Lathyrus japonicus chloroplast, complete genome
KJ806194.1	Lathyrus japonicus chloroplast, complete genome
KJ806193.1	Lathyrus graminifolius chloroplast, complete genome
KJ806192.1	Lathyrus davidii chloroplast, complete genome
KJ701602.1	Erodium chrysanthum chloroplast, complete genome
KP889213.1	Adenophora remotiflora chloroplast, complete genome
KP212149.1	Ipomoea batatas cultivar Xushu 18 chloroplast, complete genome
KP760075.1	Prunus subhirtella var. subhirtella isolate 2014-P2 chloroplast, complete genome
KP760074.1	Prunus subhirtella var. subhirtella isolate 2014-P6 chloroplast, complete genome
KP760073.1	Prunus serrulata var. spontanea isolate 2014-P3 chloroplast, complete genome
KP760070.1	Prunus yedoensis isolate 2014-P1 chloroplast, complete genome
KP765733.1	Nyholmiella obtusifolia chloroplast, complete genome
KP340971.1	Quercus aquifolioides chloroplast, complete genome
KM841421.1	Quercus spinosa chloroplast, complete genome
KP688069.1	Hibiscus syriacus chloroplast, complete genome
KP308151.1	Dunalia brachyacantha chloroplast, complete genome
JQ742090.1	Gossypium turneri chloroplast, complete genome
KP742350.1	Abies koreana chloroplast, complete genome
KP117027.1	Solanum pimpinellifolium isolate TS-415 chloroplast, complete genome
KP117026.1	Solanum peruvianum isolate TS-404 chloroplast, complete genome
KP117025.1	Solanum neorickii isolate TS-146 chloroplast, complete genome
KP117023.1	Solanum habrochaites isolate TS-407 chloroplast, complete genome
KP117022.1	Solanum galapagense isolate TS-208 chloroplast, complete genome
KP117021.1	Solanum chilense isolate TS-408 chloroplast, complete genome
KP117020.1	Solanum cheesmaniae isolate TS-199 chloroplast, complete genome
KM035764.1	Cynara cardunculus var. scolymus chloroplast, complete genome
KJ523886.1	Erodium absinthoides chloroplast, complete genome
KJ170923.1	Lonicera japonica chloroplast, complete genome
KM491711.2	Morus mongolica chloroplast, complete genome
KP280057.1	Dunalia obovata chloroplast, complete genome
KJ566307.1	Paphiopedilum armeniacum chloroplast, complete genome
KJ566306.1	Vanilla planifolia chloroplast, complete genome
KJ566305.1	Masdevallia picturata chloroplast, complete genome
KJ524105.1	Paphiopedilum niveum chloroplast, complete genome
KJ524104.1	Habenaria pantlingiana chloroplast, complete genome
KJ501999.1	Goodyera fumata chloroplast, complete genome
KJ501998.1	Cypripedium formosanum chloroplast, complete genome
KP301144.1	Quercus aliena chloroplast, complete genome
KP300014.1	UNVERIFIED: Ruellia breedlovei plastid sequence
KP411231.1	UNVERIFIED: Iochroma calycinum chloroplast sequence
KP296185.1	Iochroma loxense chloroplast, complete genome
KP295960.1	UNVERIFIED: Vassobia breviflora chloroplast sequence
KP019639.1	Salix purpurea chloroplast, complete genome
HM596071.1	Tiedemannia filiformis subsp. greenmannii chloroplast, complete genome
HM596070.1	Hydrocotyle verticillata chloroplast, complete genome
KP280050.1	Saracha punctata chloroplast, complete genome
HM596073.1	Petroselinum crispum chloroplast, complete genome
HM596072.1	Crithmum maritimum chloroplast, complete genome
GU456628.1	Anthriscus cerefolium chloroplast, complete genome
KP168671.1	Cattleya crispata chloroplast, complete genome
KP294386.1	Iochroma nitidum chloroplast, complete genome
KP274856.1	Capsicum lycianthoides chloroplast, complete genome
KM678430.1	Araucaria laubenfelsii voucher 601 chloroplast, partial genome
KM678429.1	Araucaria nemorosa voucher 3066 chloroplast, partial genome
KM678428.1	Araucaria bernieri voucher 47 chloroplast, partial genome
KM678427.1	Araucaria humboldtensis voucher 42 chloroplast, partial genome
KM678426.1	Araucaria nemorosa voucher 4010 chloroplast, partial genome
KM678425.1	Araucaria rulei voucher 73 chloroplast, partial genome
KM678424.1	Araucaria schmidii chloroplast, partial genome
KM678423.1	Araucaria laubenfelsii voucher 4055 chloroplast, partial genome
KM678422.1	Araucaria montana voucher 125 chloroplast, partial genome
KM678421.1	Araucaria montana voucher 4246 chloroplast, partial genome
KM678420.1	Araucaria subulata voucher 577 chloroplast, partial genome
KM678419.1	Araucaria muelleri voucher GORO446 chloroplast, partial genome
KM678418.1	Araucaria biramulata voucher 176 chloroplast, partial genome
KM678417.1	Araucaria columnaris chloroplast, partial genome
KM678416.1	Araucaria subulata voucher 679 chloroplast, partial genome
KM678415.1	Araucaria biramulata voucher 4061 chloroplast, partial genome
KM678414.1	Araucaria humboldtensis voucher 116 chloroplast, partial genome
KM678413.1	Araucaria columnaris voucher 128 chloroplast, partial genome
KM678412.1	Araucaria scopulorum voucher 82 chloroplast, partial genome
KM678411.1	Araucaria rulei voucher 170 chloroplast, partial genome
KM678410.1	Araucaria columnaris voucher 806 chloroplast, partial genome
KM678409.1	Araucaria subulata voucher 69 chloroplast, partial genome
KM678408.1	Araucaria luxurians voucher 385 chloroplast, partial genome
KM678407.1	Araucaria bernieri voucher 670 chloroplast, partial genome
KM678406.1	Araucaria muelleri voucher 5054 chloroplast, partial genome
KM678405.1	Araucaria scopulorum voucher 154 chloroplast, partial genome
KM678404.1	Araucaria muelleri voucher 18 chloroplast, partial genome
KC817463.1	Arundinaria tecta chloroplast, complete genome
KJ000048.2	Echinochloa oryzicola chloroplast, complete genome
KJ000047.1	Echinochloa crus-galli var. crus-galli chloroplast, complete genome
DQ424856.1	Vitis vinifera cultivar Maxxa chloroplast, complete genome
KF431956.1	Panax ginseng chloroplast, complete genome
KC686331.1	Panax ginseng isolate damaya chloroplast, complete genome
KC686333.1	Panax ginseng isolate gaolishen chloroplast, complete genome
KC686332.1	Panax ginseng isolate ermaya chloroplast, complete genome
KJ566590.1	Panax notoginseng chloroplast, complete genome
AP014575.1	Taxus mairei chloroplast DNA, complete sequence
AP014574.1	Amentotaxus formosana chloroplast DNA, complete sequence
KP136832.1	Polypodium glycyrrhiza chloroplast, partial genome
KP136831.1	Plagiogyria glauca chloroplast, partial genome
KP136830.1	Cystopteris protrusa chloroplast, partial genome
KM981744.1	Premna microphylla chloroplast, complete genome
AP014632.1	Ananas comosus chloroplast DNA, complete genome
KP006497.1	Campanula takesimana chloroplast, complete genome
KP119739.1	Orthotrichum rogeri chloroplast, complete genome
KJ123753.1	Rhazya stricta chloroplast, complete genome
KJ206533.1	Paeonia obovata chloroplast, complete genome
KF954541.1	Sedum takesimense chloroplast, complete genome
JX416858.1	Stangeria eriopus chloroplast, complete genome
JX416857.1	Zamia furfuracea chloroplast, complete genome
JX407108.1	Ceratozamia hildae chloroplast, complete genome
JX402774.1	Bowenia serrulata chloroplast, complete genome
KM652489.1	Clematis fusca var. coreana voucher PG003 chloroplast, complete genome
KM655836.1	Nelumbo nucifera chloroplast, complete genome
KF887960.1	Artemisia montana chloroplast, complete genome
LN515489.1	Hesperelaea palmeri complete chloroplast genome, specimen voucher E. Palmer 81 (MO)
KJ788292.1	Trifolium strictum chloroplast, complete genome
KJ788291.1	UNVERIFIED: Trifolium semipilosum chloroplast sequence
KJ788289.1	UNVERIFIED: Trifolium occidentale chloroplast sequence
KJ788286.1	UNVERIFIED: Trifolium hybridum chloroplast sequence
KJ788285.1	Trifolium glanduliferum chloroplast, complete genome
KJ788284.1	Trifolium boissieri chloroplast, complete genome
KJ788288.1	UNVERIFIED: Trifolium meduseum chloroplast sequence
KJ788287.1	UNVERIFIED: Trifolium lupinaster chloroplast sequence
KM111545.1	Sanionia uncinata chloroplast, complete genome
HG803177.1	Utricularia macrorhiza chloroplast, complete genome
HG530134.1	Genlisea margaretae chloroplast, complete genome
KM352501.1	Triticum turgidum subsp. durum cultivar Langdon chloroplast, complete genome
KJ944326.1	Phalaenopsis hybrid cultivar cultivar Tiny Star chloroplast, complete genome
AB976560.1	Triticum timopheevii chloroplast DNA, complete genome
KM454982.1	Sapindus mukorossi chloroplast, complete genome
KJ872515.1	Brassica napus strain DH366 chloroplast, complete genome
KF428978.1	Oryza rufipogon chloroplast, complete genome
KM233640.1	Luzuriaga radicans chloroplast, complete genome
KM052729.1	Ceratopteris richardii chloroplast, partial genome
KJ862886.1	Dendrobium officinale chloroplast, complete genome
KJ476730.1	Trifolium meduseum chloroplast, complete genome
KJ592713.1	Triticum aestivum chloroplast, complete genome
KF753638.1	Magnolia yunnanensis chloroplast, complete genome
KF753637.1	Rosa odorata var. gigantea chloroplast, complete genome
KF753636.1	Paeonia sp. Sd0052 chloroplast, complete genome
KF753635.1	Calanthe triplicata chloroplast, complete genome
KF753634.1	Primula poissonii chloroplast, complete genome
KF753633.1	Nymphaea mexicana chloroplast, complete genome
KF753632.1	Camellia crapnelliana chloroplast, complete genome
KF753631.1	Acer buergerianum subsp. ningpoense chloroplast, complete genome
KF922320.1	Praxelis clematidea chloroplast, complete genome
KJ617081.1	Retrophyllum piresii chloroplast, complete genome
KF728080.1	Allium cepa genotype normal (N) male fertile chloroplast, complete genome
KF728079.1	Allium cepa genotype male sterile (S) chloroplast, complete genome
KF712486.1	Fritillaria hupehensis chloroplast, complete genome
KF769144.1	Fritillaria taipaiensis chloroplast, complete genome
KF769143.1	Fritillaria cirrhosa chloroplast, complete genome
KJ624919.1	Populus euphratica chloroplast, complete genome
JX513426.1	Yushania levigata chloroplast, complete genome
JX513425.1	Thamnocalamus spathiflorus chloroplast, complete genome
JX513424.1	Pleioblastus maculatus chloroplast, complete genome
JX513423.1	Oligostachyum shiuyingianum chloroplast, complete genome
JX513422.1	Indosasa sinica chloroplast, complete genome
JX513421.1	Indocalamus wilsonii chloroplast, complete genome
JX513420.1	Gelidocalamus tessellatus chloroplast, complete genome
JX513419.1	Gaoligongshania megalothyrsa chloroplast, complete genome
JX513418.1	Fargesia yunnanensis chloroplast, complete genome
JX513417.1	Fargesia spathacea chloroplast, complete genome
JX513416.1	Fargesia nitida chloroplast, complete genome
JX513415.1	Chimonocalamus longiusculus chloroplast, complete genome
JX513414.1	Sarocalamus faberi chloroplast, complete genome
JX513413.1	Arundinaria fargesii chloroplast, complete genome
JN160603.2	Spirodela polyrhiza strain 7498 chloroplast, complete genome
KJ664927.1	Populus balsamifera chloroplast, complete genome
KJ664926.1	Populus fremontii chloroplast, complete genome
KJ477692.1	Hanabusaya asiatica voucher Yoo86859 chloroplast, complete genome
KJ742926.1	Salix interior isolate BPL-EX1 chloroplast, complete genome
KJ716483.1	Raphanus sativus chloroplast, complete genome
KJ722540.1	Phyllostachys sulphurea chloroplast, complete genome
KJ722536.1	Bambusa multiplex chloroplast, complete genome
KJ806281.1	Camellia sinensis var. sinensis chloroplast, complete genome
KJ806280.1	Camellia sinensis var. pubilimba chloroplast, complete genome
KJ806279.1	Camellia sinensis var. dehungensis chloroplast, complete genome
KJ806278.1	Camellia reticulata chloroplast, complete genome
KJ806277.1	Camellia pubicosta chloroplast, complete genome
KJ806276.1	Camellia petelotii chloroplast, complete genome
KJ806275.1	Camellia leptophylla chloroplast, complete genome
KJ806274.1	Camellia grandibracteata chloroplast, complete genome
KC695666.1	Lupinus luteus chloroplast, complete genome
AB601120.1	Pseudotsuga sinensis var. wilsoniana chloroplast DNA, complete genome
AB501189.1	Larix decidua chloroplast DNA, complete genome
AB480556.1	Picea morrisonicola chloroplast DNA, complete genome
KC534841.1	Puelia olyriformis chloroplast, complete genome
KC311467.1	Pharus lappulaceus chloroplast, complete genome
EU849487.1	Trifolium subterraneum chloroplast, complete genome
HF586694.1	Salvia miltiorrhiza chloroplast complete genome
KF201590.1	Glycyrrhiza glabra chloroplast, complete genome
AB831010.1	Calocedrus formosana chloroplast DNA, complete genome
AB830885.1	Nageia nagi chloroplast DNA, complete genome
AB830884.1	Agathis dammara chloroplast DNA, complete genome
KJ817846.1	Tetraphis pellucida chloroplast, complete genome
KJ690264.1	Centaurea diffusa chloroplast, complete genome
KF925434.1	Cypripedium macranthos chloroplast, complete genome
KC817303.1	UNVERIFIED: Rumex acetosa chloroplast sequence
KC771275.1	Dendrobium officinale chloroplast, complete genome
KJ619462.1	Capsicum annuum var. glabriusculum chloroplast, complete genome
KF225592.1	Osmundastrum cinnamomeum chloroplast, complete genome
HF543599.2	Lecomtella madagascariensis chloroplast complete genome, specimen voucher K:MSV603
KJ414486.1	Parinari campestris chloroplast, complete genome
KJ414485.1	Hirtella physophora chloroplast, complete genome
KJ414484.1	Licania sprucei chloroplast, complete genome
KJ414483.1	Licania alba chloroplast, complete genome
KJ414482.1	Couepia guianensis chloroplast, complete genome
KJ414481.1	Licania heteromorpha chloroplast, complete genome
KJ414480.1	Chrysobalanus icaco chloroplast, complete genome
KJ414479.1	Hirtella racemosa chloroplast, complete genome
AP005672.1	Physcomitrella patens chloroplast DNA, complete genome
KJ001642.1	Setaria italica chloroplast, complete genome
KJ123824.1	Taxus mairei chloroplast, complete genome
KF990556.1	Trigonobalanus doichangensis chloroplast, complete genome
KF990036.1	Prunus kansuensis chloroplast, complete genome
KC817462.1	Arundinaria appalachiana chloroplast, complete genome
KF241982.1	Medicago truncatula f. tricycla chloroplast, complete genome
KF534490.1	Aegilops geniculata chloroplast, complete genome
KF534489.1	Aegilops cylindrica chloroplast, complete genome
KC912694.1	Triticum aestivum chloroplast, complete genome
KC912692.1	Triticum monococcum subsp. aegilopoides, complete genome
KC912691.1	Secale cereale chloroplast, complete genome
KC912690.1	Triticum monococcum chloroplast, complete genome
KC912689.1	Hordeum vulgare subsp. spontaneum chloroplast, complete genome
KC912688.1	Hordeum vulgare subsp. spontaneum chloroplast, complete genome
KC912687.1	Hordeum vulgare subsp. vulgare chloroplast, complete genome
JQ740834.1	Aegilops speltoides isolate SPE0661 chloroplast, complete genome
JQ754651.1	Aegilops tauschii chloroplast, complete genome
KF527887.1	Silene paradoxa chloroplast, complete genome
KF527886.1	Silene chalcedonica chloroplast, complete genome
KF527885.1	Silene conoidea chloroplast, complete genome
KF527884.1	Agrostemma githago chloroplast, complete genome
HF937082.1	Picea abies chloroplast complete genome
KJ010812.1	Podocarpus lambertii chloroplast, complete genome
KJ001129.1	Castanopsis echinocarpa chloroplast, complete genome
KF998272.1	Sorghum timorense chloroplast, complete genome
DQ383816.1	Lactuca sativa cultivar Salinas chloroplast, complete genome
DQ383815.1	Helianthus annuus cultivar line HA383 chloroplast, complete genome
KF986530.1	Azadirachta indica chloroplast, complete genome
KF976463.1	Vitis rotundifolia chloroplast, complete genome
KF240617.1	Pelargonium alternans chloroplast, complete genome
KF240616.1	Hypseocharis bilobata chloroplast, complete genome
KF240615.1	Viviania marifolia chloroplast, complete genome
KF951065.1	Chionographis japonica chloroplast, partial genome
HG803178.1	Pinguicula ehlersiae chloroplast, complete genome
KF386166.1	Asclepias syriaca chloroplast, complete genome
HF934132.1	Arabis alpina complete chloroplast genome
KC713823.1	Fritillaria taipaiensis isolate wx3 chloroplast, complete genome
KC713822.1	Fritillaria taipaiensis isolate wx2 chloroplast, complete genome
EF044213.1	Coffea arabica chloroplast, complete genome
DQ347958.1	Solanum bulbocastanum cultivar PT29 chloroplast, complete genome
KC569603.1	Sesamum indicum chloroplast, complete genome
KC588388.1	Liquidambar formosana chloroplast, complete genome
JX436155.1	Penthorum chinense chloroplast, complete genome
JX427551.1	Sedum sarmentosum chloroplast, complete genome
KF437397.2	Veratrum patulum chloroplast, complete genome
KF730315.1	Phragmites australis chloroplast, complete genome
JQ067650.2	Arbutus unedo chloroplast, complete genome
KC180807.1	Stockwellia quadrifida chloroplast, complete genome
KC180806.1	Allosyncarpia ternata chloroplast, complete genome
KC180805.1	Angophora costata chloroplast, complete genome
KC180804.1	Angophora floribunda chloroplast, complete genome
KC180803.1	Corymbia tessellaris chloroplast, complete genome
KC180802.1	Corymbia eximia chloroplast, complete genome
KC180801.1	Corymbia maculata chloroplast, complete genome
KC180800.1	Corymbia gummifera chloroplast, complete genome
KC180799.1	Eucalyptus erythrocorys chloroplast, complete genome
KC180798.1	Eucalyptus guilfoylei chloroplast, complete genome
KC180797.1	Eucalyptus microcorys chloroplast, complete genome
KC180796.1	Eucalyptus salmonophloia chloroplast, complete genome
KC180795.1	Eucalyptus diversicolor chloroplast, complete genome
KC180794.1	Eucalyptus torquata chloroplast, complete genome
KC180793.1	Eucalyptus spathulata chloroplast, complete genome
KC180792.1	Eucalyptus deglupta chloroplast, complete genome
KC180791.1	Eucalyptus camaldulensis chloroplast, complete genome
KC180790.1	Eucalyptus saligna chloroplast, complete genome
KC180789.1	Eucalyptus aromaphloia chloroplast, complete genome
KC180788.1	Eucalyptus nitens chloroplast, complete genome
KC180787.1	Eucalyptus globulus chloroplast, complete genome
KC180786.1	Eucalyptus cladocalyx chloroplast, complete genome
KC180785.1	Eucalyptus polybractea chloroplast, complete genome
KC180784.1	Eucalyptus melliodora chloroplast, complete genome
KC180783.1	Eucalyptus melliodora chloroplast, complete genome
KC180782.1	Eucalyptus curtisii chloroplast, complete genome
KC180781.1	Eucalyptus marginata chloroplast, complete genome
KC180780.1	Eucalyptus patens chloroplast, complete genome
KC180779.1	Eucalyptus cloeziana chloroplast, complete genome
KC180778.1	Eucalyptus umbra chloroplast, complete genome
KC180777.1	Eucalyptus regnans chloroplast, complete genome
KC180776.1	Eucalyptus elata chloroplast, complete genome
KC180775.1	Eucalyptus sieberi chloroplast, complete genome
KC180774.1	Eucalyptus diversifolia chloroplast, complete genome
KC180773.1	Eucalyptus baxteri chloroplast, complete genome
KC180772.1	Eucalyptus verrucata chloroplast, complete genome
KC180771.1	Eucalyptus delegatensis chloroplast, complete genome
KC180770.1	Eucalyptus radiata chloroplast, complete genome
KC180769.1	Eucalyptus obliqua chloroplast, complete genome
KF611800.1	Glycine soja chloroplast, complete genome
KC456167.1	Kalopanax septemlobus chloroplast, complete genome
KC456166.1	Schefflera delavayi chloroplast, complete genome
KC456165.1	Metapanax delavayi chloroplast, complete genome
KC456164.1	Brassaiopsis hainla chloroplast, complete genome
KC456163.1	Aralia undulata chloroplast, complete genome
KF562708.1	Camellia sinensis cultivar Longjing 43 chloroplast, complete genome
AB856291.1	Vitis vinifera subsp. caucasica chloroplast DNA, complete genome, cultivar: Meskhuri Mtsvane
AB856290.1	Vitis vinifera subsp. caucasica chloroplast DNA, complete genome, cultivar: Saperavi
AB856289.1	Vitis vinifera subsp. caucasica chloroplast DNA, complete genome, cultivar: Rkatsiteli
KF242504.1	Turbina corymbosa chloroplast, partial genome
KF242503.1	Stictocardia macalusoi chloroplast, partial genome
KF242502.1	Operculina macrocarpa chloroplast, partial genome
KF242501.1	Merremia quinquefolia chloroplast, partial genome
KF242500.1	Ipomoea pes-tigridis chloroplast, partial genome
KF242499.1	Ipomoea obscura chloroplast, partial genome
KF242498.1	Ipomoea minutiflora chloroplast, partial genome
KF242497.1	Ipomoea cordatotriloba chloroplast, partial genome
KF242496.1	Ipomoea trifida chloroplast, partial genome
KF242495.1	Ipomoea tricolor chloroplast, partial genome
KF242494.1	Ipomoea ternifolia chloroplast, partial genome
KF242493.1	Ipomoea splendor-sylvae chloroplast, partial genome
KF242492.1	Ipomoea setosa chloroplast, partial genome
KF242491.1	Ipomoea polpha chloroplast, partial genome
KF242490.1	Ipomoea pes-caprae chloroplast, partial genome
KF242489.1	Ipomoea pedicellaris chloroplast, partial genome
KF242488.1	Ipomoea orizabensis chloroplast, partial genome
KF242487.1	Ipomoea nil chloroplast, partial genome
KF242486.1	Ipomoea murucoides chloroplast, partial genome
KF242485.1	Ipomoea involucrata chloroplast, partial genome
KF242484.1	Ipomoea hederifolia chloroplast, partial genome
KF242483.1	Ipomoea eriocarpa chloroplast, partial genome
KF242482.1	Ipomoea dumetorum chloroplast, partial genome
KF242481.1	Ipomoea diamantinensis chloroplast, partial genome
KF242480.1	Ipomoea cairica chloroplast, partial genome
KF242479.1	Ipomoea argillicola chloroplast, partial genome
KF242478.1	Ipomoea amnicola chloroplast, partial genome
KF242477.1	Argyreia nervosa chloroplast, partial genome
KF242476.1	Ipomoea trifida chloroplast, partial genome
KF242475.1	Ipomoea batatas chloroplast, partial genome
KF242474.1	Ipomoea batatas chloroplast, partial genome
KF242473.1	Ipomoea batatas chloroplast, partial genome
DQ899947.1	Liriodendron tulipifera chloroplast, complete genome
DQ887677.1	Piper cenocladum chloroplast, complete genome
KF539844.1	Asclepias nivea chloroplast, complete genome
KF285453.1	Cocos nucifera chloroplast, complete genome
KF156839.1	Camellia taliensis voucher HKAS:S.X.Yang3157 chloroplast, complete genome
KF156838.1	Camellia yunnanensis voucher HKAS:S.X.Yang1090 chloroplast, complete genome
KF156837.1	Camellia pitardii voucher HKAS:S.X.Yang3148 chloroplast, complete genome
KF156836.1	Camellia taliensis voucher HKAS:S.X.Yang3158 chloroplast, complete genome
KF156835.1	Camellia impressinervis voucher HKAS:S.X.Yang1080 chloroplast, complete genome
KF156834.1	Camellia danzaiensis voucher HKAS:S.X.Yang3147 chloroplast, complete genome
KF156833.1	Camellia cuspidata voucher HKAS:S.X.Yang3159 chloroplast, complete genome
KC536646.1	Marsilea crenata chloroplast, complete genome
KC536645.1	Lygodium japonicum chloroplast, complete genome
JX978472.1	Najas flexilis chloroplast, complete genome
HF677508.1	Musa acuminata subsp. malaccensis chloroplast complete genome, biomaterial CIRAD:930
KC893640.1	Glycine tomentella voucher CSIRO:G1316 chloroplast, partial genome
KC893639.1	Glycine tomentella chloroplast, partial genome
KC893638.1	Glycine syndetika voucher CSIRO:G1300 chloroplast, complete genome
KC893637.1	Glycine falcata voucher CSIRO:G1718 chloroplast, complete genome
KC893636.1	Glycine dolichocarpa voucher CSIRO:G1134 chloroplast, complete genome
KC893635.1	Glycine canescens voucher CSIRO:G1232 chloroplast, complete genome
KC893634.1	Glycine stenophita voucher CSIRO:G1974 chloroplast, complete genome
KC893633.1	Glycine tomentella voucher CSIRO:G1403 chloroplast, complete genome
KC893632.1	Glycine cyrtoloba voucher CSIRO:G1267 chloroplast, complete genome
HF558645.1	Olea europaea subsp. europaea complete chloroplast genome, haplotype E1.4, isolate Stavrovouni 11
KC427274.1	Taiwania flousiana chloroplast, complete genome
KC427273.1	Pinus taeda chloroplast, complete genome
KC427272.1	Pinus massoniana chloroplast, complete genome
KC427271.1	Gnetum montanum chloroplast, complete genome
KC427270.1	Cunninghamia lanceolata chloroplast, complete genome
JN884817.1	Fragaria virginiana chloroplast, complete genome
JN884816.1	Fragaria chiloensis chloroplast, complete genome
KC876129.1	Cymbidium mannii voucher KUN:YJB100602 chloroplast, complete genome
KC876128.1	Cymbidium tortisepalum voucher KUN:HJL091035 chloroplast, complete genome
KC876127.1	Cymbidium tracyanum voucher KUN:YJB100606 chloroplast, complete genome
KC876126.1	Cymbidium mannii voucher KUN:YJB100603 chloroplast, complete genome
KC876125.1	Cymbidium tortisepalum voucher KUN:YJB100601 chloroplast, complete genome
KC876124.1	Cymbidium tortisepalum voucher KUN:HJL091027 chloroplast, complete genome
KC876123.1	Cymbidium sinense voucher KUN:YJB100605 chloroplast, complete genome
KC876122.1	Cymbidium aloifolium voucher KUN:YJB100604 chloroplast, complete genome
AP012265.1	Cephalotaxus wilsoniana chloroplast DNA, complete sequence
AP012266.1	Taiwania cryptomerioides chloroplast DNA, complete sequence
KC136217.1	Cephalotaxus oliveri chloroplast, complete genome
KC470707.1	UNVERIFIED: Solanum carolinense isolate SC07202013 chloroplast sequence
AP012598.1	Vigna angularis chloroplast DNA, complete sequence
JQ806762.1	Pachycladon cheesemanii chloroplast, complete genome
KC306742.1	Podocarpus totara chloroplast, complete genome
KC117179.1	Psilotum nudum chloroplast, complete genome
JN867586.1	Taxus mairei voucher NN014 chloroplast, complete genome
JN867591.1	Taxus mairei voucher SNJ046 chloroplast, complete genome
JN867590.1	Taxus mairei voucher WC052 chloroplast, complete genome
JX235348.1	Cryptochloa strictiflora chloroplast, partial genome
JX235347.1	Arundinaria gigantea chloroplast, complete genome
JN867592.1	Chrysanthemum indicum voucher NJ026 chloroplast, complete genome
JN867589.1	Chrysanthemum indicum voucher HeN001 chloroplast, complete genome
JN867588.1	Cycas revoluta chloroplast, complete genome
JN867587.1	Magnolia grandiflora voucher NJ018 chloroplast, complete genome
JN867584.1	Magnolia grandiflora voucher NJ016 chloroplast, complete genome
JN867583.1	Ginkgo biloba voucher NJ032 chloroplast, complete genome
JN867582.1	Magnolia officinalis subsp. biloba voucher SNJ044 chloroplast, complete genome
JN867581.1	Magnolia officinalis subsp. biloba voucher SC002 chloroplast, complete genome
JN867580.1	Magnolia officinalis subsp. biloba voucher SC001 chloroplast, complete genome
JN867579.1	Magnolia officinalis chloroplast, complete genome
JN867577.1	Magnolia denudata voucher BJ007 chloroplast, complete genome
JN867576.1	UNVERIFIED: Magnolia liliiflora chloroplast, complete genome
KC117178.1	Ophioglossum californicum chloroplast, complete genome
KC117177.1	Equisetum hyemale chloroplast, complete genome
JX051651.1	Kingia australis chloroplast, partial genome
JX827163.1	Pellia endiviifolia chloroplast, complete genome
JQ362483.1	Chrysanthemum x morifolium chloroplast, complete genome
JN673818.2	Millettia pinnata chloroplast, complete genome
JQ336993.1	Nelumbo nucifera chloroplast, complete genome
JQ248601.1	Vaccinium macrocarpon chloroplast, complete genome
JX205495.1	Pachycladon enysii chloroplast, complete genome
JN662489.1	Datura stramonium isolate NN003 chloroplast, complete genome
JN854152.1	Pinus yecorensis isolate YECO02 chloroplast, partial genome
JQ396171.1	Fragaria vesca subsp. bracteata chloroplast, complete genome
JQ310743.1	Elodea canadensis chloroplast, complete genome
JN854217.1	Pinus clausa isolate CLAU02 chloroplast, partial genome
JN854216.1	Pinus arizonica var. cooperi isolate COOP01 chloroplast, partial genome
JN854215.1	Pinus coulteri isolate COUL03 chloroplast, partial genome
JN854214.1	Pinus cubensis isolate CUBE01 chloroplast, partial genome
JN854213.1	Pinus culminicola isolate CULM01 chloroplast, partial genome
JN854211.1	Pinus dalatensis isolate DALA03 chloroplast, partial genome
JN854210.1	Pinus densiflora isolate DENS02 chloroplast, partial genome
JN854209.1	Pinus densata isolate DENT01 chloroplast, partial genome
JN854208.1	Pinus devoniana isolate DEVO02 chloroplast, partial genome
JN854207.1	Pinus discolor isolate DISC02 chloroplast, partial genome
JN854206.1	Pinus hartwegii isolate DONN02 chloroplast, partial genome
JN854205.1	Pinus douglasiana isolate DOUG01 chloroplast, partial genome
JN854204.1	Pinus echinata isolate ECHI01 chloroplast, partial genome
JN854203.1	Pinus edulis isolate EDUL08 chloroplast, partial genome
JN854202.1	Pinus elliottii isolate ELLI01 chloroplast, partial genome
JN854201.1	Pinus engelmannii isolate ENGE02 chloroplast, partial genome
JN854200.1	Pinus fragilissima isolate FRAG01 chloroplast, partial genome
JN854199.1	Pinus glabra isolate GLAB01 chloroplast, partial genome
JN854198.1	Pinus greggii isolate GREG02 chloroplast, partial genome
JN854197.1	Pinus halepensis isolate HALE03 chloroplast, partial genome
JN854196.1	Pinus hartwegii isolate HART07 chloroplast, partial genome
JN854195.1	Pinus heldreichii isolate HELD07 chloroplast, partial genome
JN854194.1	Pinus hwangshanensis isolate HWAN01 chloroplast, partial genome
JN854193.1	Pinus jeffreyi isolate JEFF04 chloroplast, partial genome
JN854192.1	Pinus johannis chloroplast, partial genome
JN854191.1	Pinus kesiya isolate KESI11 chloroplast, partial genome
JN854190.1	Pinus latteri isolate LATT02 chloroplast, partial genome
JN854189.1	Pinus pringlei isolate PRIN02 chloroplast, partial genome
JN854188.1	Pinus lawsonii isolate LAWS02 chloroplast, partial genome
JN854187.1	Pinus leiophylla isolate LEIO03 chloroplast, partial genome
JN854186.1	Pinus lumholtzii isolate LUMH07 chloroplast, partial genome
JN854185.1	Pinus massoniana isolate MASS02 chloroplast, partial genome
JN854184.1	Pinus maximartinezii isolate MAXZ01 chloroplast, partial genome
JN854183.1	Pinus montezumae isolate MONZ01 chloroplast, partial genome
JN854182.1	Pinus morrisonicola isolate MORR01 chloroplast, partial genome
JN854181.1	Pinus mugo isolate MUGO01 chloroplast, partial genome
JN854180.1	Pinus muricata isolate MURI01 chloroplast, partial genome
JN854179.1	Pinus nigra isolate NIGR20 chloroplast, partial genome
JN854178.1	Pinus pseudostrobus var. apulcensis isolate OAXA02 chloroplast, partial genome
JN854177.1	Pinus occidentalis isolate OCCI02 chloroplast, partial genome
JN854176.1	Pinus palustris isolate PALU02 chloroplast, partial genome
JN854175.1	Pinus patula isolate PATU01 chloroplast, partial genome
JN854174.1	Pinus pinceana isolate PINC13 chloroplast, partial genome
JN854173.1	Pinus pinea isolate PINE03 chloroplast, partial genome
JN854172.1	Pinus ponderosa var. benthamiana isolate POND21 chloroplast, partial genome
JN854171.1	Pinus ponderosa var. scopulorum isolate POND59 chloroplast, partial genome
JN854170.1	Pseudotsuga menziesii var. menziesii isolate PSEMEN05 chloroplast, partial genome
JN854168.1	Pinus pumila isolate PUMI07 chloroplast, partial genome
JN854167.1	Pinus pungens isolate PUNG01 chloroplast, partial genome
JN854166.1	Pinus quadrifolia isolate QUAD02 chloroplast, partial genome
JN854165.1	Pinus radiata isolate RADI01 chloroplast, partial genome
JN854164.1	Pinus remota isolate REMO05 chloroplast, partial genome
JN854163.1	Pinus rigida isolate RIGI01 chloroplast, partial genome
JN854162.1	Pinus roxburghii isolate ROXB04 chloroplast, partial genome
JN854161.1	Pinus sabiniana isolate SABI04 chloroplast, partial genome
JN854160.1	Pinus serotina isolate SERO01 chloroplast, partial genome
JN854159.1	Pinus strobiformis isolate STRF17 chloroplast, partial genome
JN854158.1	Pinus sylvestris isolate SYLV02 chloroplast, partial genome
JN854156.1	Pinus tropicalis isolate TROP02 chloroplast, partial genome
JN854155.1	Pinus virginiana isolate VIRG01 chloroplast, partial genome
JN854154.1	Pinus wallichiana isolate WALL02 chloroplast, partial genome
JN854153.1	Pinus kwangtungensis isolate WANG05 chloroplast, partial genome
JN854151.1	Pinus yunnanensis isolate YUNN01 chloroplast, partial genome
JN854226.1	Pinus amamiana isolate AMAM05 chloroplast, partial genome
JN854225.1	Pinus arizonica isolate ARIZ01 chloroplast, partial genome
JN854224.1	Pinus brutia isolate BRUT01 chloroplast, partial genome
JN854223.1	Pinus bungeana isolate BUNG05 chloroplast, partial genome
JN854222.1	Pinus caribaea isolate CARI01 chloroplast, partial genome
JN854220.1	Pinus cembroides isolate CEMD04 chloroplast, partial genome
JN854219.1	Pinus chiapensis isolate CHIA35 chloroplast, partial genome
JN854218.1	Pinus leiophylla var. chihuahuana isolate CHIH01 chloroplast, partial genome
HQ901200.1	Gossypium barbadense cultivar Kaiyuan chloroplast, complete genome
HQ901199.1	Gossypium barbadense cultivar Zhonghai7 chloroplast, complete genome
HQ901198.1	Gossypium barbadense cultivar Yuanmou chloroplast, complete genome
HQ901197.1	Gossypium hirsutum cultivar Hainansijimian chloroplast, complete genome
HQ901196.1	Gossypium hirsutum chloroplast, complete genome
HQ901195.1	Gossypium gossypioides chloroplast, complete genome
HQ325745.1	Gossypium tomentosum chloroplast, complete genome
HQ325741.1	Gossypium darwinii chloroplast, complete genome
AP010819.1	Ephedra equisetina chloroplast DNA, complete sequence
AP009569.1	Gnetum parvifolium chloroplast DNA, complete genome
AP009568.1	Welwitschia mirabilis chloroplast DNA, complete genome
AB547400.1	Cathaya argyrophylla chloroplast DNA, complete genome
AB480043.1	Cedrus deodara chloroplast DNA, complete sequence
AB197035.2	Selaginella uncinata chloroplast DNA, complete genome
JF345175.1	Fragaria vesca subsp. vesca chloroplast, complete genome
HM778032.1	Cheilanthes lindheimeri chloroplast, complete genome
JF317356.1	Gossypium sturtianum chloroplast, complete genome
JF317355.1	Gossypium stocksii chloroplast, complete genome
JF317354.1	Gossypium longicalyx chloroplast, complete genome
JF317353.1	Gossypium herbaceum chloroplast, complete genome
JF317352.1	Gossypium bickii chloroplast, complete genome
JF317351.1	Gossypium anomalum chloroplast, complete genome
JF937588.1	Ricinus communis cultivar Hale chloroplast, complete genome
JN227740.1	Magnolia denudata isolate BJ006 chloroplast, complete genome
JN019795.1	Gossypium areysianum chloroplast, complete genome
JN019794.1	Gossypium capitis-viridis chloroplast, complete genome
JN654342.1	Datura stramonium isolate BJ018 chloroplast, complete genome
JF746994.1	Erycina pusilla chloroplast, complete genome
EU090187.1	Trachelium caeruleum chloroplast, complete genome
JF772170.2	Solanum tuberosum isolate DM1-3-516-R44 chloroplast, complete genome
JF772171.1	Solanum tuberosum isolate RH89-039-16 chloroplast, complete genome
JF826503.1	Ageratina adenophora chloroplast, complete genome
JF719062.1	Phalaenopsis equestris chloroplast, complete genome
JQ755301.1	Vigna unguiculata chloroplast, complete genome
AE009947.2	Saccharum hybrid cultivar SP-80-3280 chloroplast, complete genome
EF489041.1	Populus trichocarpa chloroplast, complete genome
JF274081.1	Elaeis guineensis chloroplast, complete genome
FJ212316.3	Phoenix dactylifera isolate DP00001 chloroplast, complete genome
JQ228389.1	Theobroma cacao chloroplast, partial genome
JQ228388.1	Theobroma grandiflorum chloroplast, partial genome
JQ228387.1	Theobroma cacao genotype ICS-39 chloroplast, partial genome
JQ228386.1	Theobroma cacao genotype Pentagonum chloroplast, partial genome
JQ228385.1	Theobroma cacao genotype Stahel chloroplast, partial genome
JQ228384.1	Theobroma cacao genotype EET-64 chloroplast, partial genome
JQ228383.1	Theobroma cacao genotype ICS-06 chloroplast, partial genome
JQ228382.1	Theobroma cacao genotype Scavina-6 chloroplast, partial genome
JQ228381.1	Theobroma cacao genotype ICS-01 chloroplast, partial genome
JQ228380.1	Theobroma cacao genotype Amelonado chloroplast, partial genome
JQ228379.1	Theobroma cacao genotype Criollo-22 chloroplast, partial genome
AB684440.1	Ginkgo biloba chloroplast DNA, complete genome
JF715057.1	Silene vulgaris chloroplast, complete genome
JF715056.1	Silene noctiflora chloroplast, complete genome
JF715055.1	Silene latifolia chloroplast, complete genome
JF715054.1	Silene conica chloroplast, complete genome
FJ546412.1	Syntrichia ruralis chloroplast, complete genome
AM777385.2	Lolium perenne complete chloroplast genome
GU228899.2	Olea europaea cultivar Bianchera chloroplast, complete genome
GU811709.2	Phoenix dactylifera chloroplast, complete genome
HM029371.1	Lathyrus sativus cultivar Cicerchia Marchigiana chloroplast, complete genome
HM029370.1	Pisum sativum cultivar Feltham First chloroplast, complete genome
GU191334.1	Equisetum arvense chloroplast, complete genome
EU325680.1	Brachypodium distachyon cultivar Bd21 chloroplast, complete genome
AY660566.1	Huperzia lucidula chloroplast, complete genome
AY178864.1	Adiantum capillus-veneris chloroplast, complete genome
JN107811.1	Boea hygrometrica chloroplast, complete genome
FJ899583.2	Pinus pinaster chloroplast, partial genome
FJ899576.2	Pinus flexilis chloroplast, partial genome
FJ899572.2	Pinus canariensis chloroplast, partial genome
FJ899567.2	Pinus aristata chloroplast, partial genome
FJ899561.2	Pinus taeda chloroplast, partial genome
FJ899555.2	Pinus ponderosa chloroplast, partial genome
FJ899564.2	Pinus torreyana subsp. torreyana chloroplast, partial genome
FJ899563.2	Pinus torreyana subsp. insularis chloroplast, partial genome
FJ899582.1	Pinus peuce chloroplast, partial genome
FJ899580.1	Pinus monticola chloroplast, partial genome
FJ899579.1	Pinus merkusii chloroplast, partial genome
FJ899578.1	Larix occidentalis chloroplast, partial genome
FJ899577.1	Pinus lambertiana chloroplast, partial genome
FJ899575.1	Pinus leiophylla var. chihuahuana chloroplast, partial genome
FJ899574.1	Pinus cembra chloroplast, partial genome
FJ899573.1	Cedrus deodara chloroplast, partial genome
FJ899571.1	Pinus banksiana chloroplast, partial genome
FJ899570.1	Pinus ayacahuite chloroplast, partial genome
FJ899569.1	Pinus attenuata chloroplast, partial genome
FJ899568.1	Pinus armandii chloroplast, partial genome
FJ899566.1	Pinus albicaulis chloroplast, partial genome
FJ899565.1	Abies firma chloroplast, partial genome
FJ899562.1	Pinus thunbergii chloroplast, partial genome
FJ899560.1	Pinus strobus chloroplast, partial genome
FJ899559.1	Pinus squamata chloroplast, partial genome
FJ899558.1	Pinus sibirica chloroplast, partial genome
FJ899557.1	Pinus rzedowskii chloroplast, partial genome
FJ899556.1	Pinus resinosa chloroplast, partial genome
JN160605.1	Wolffia australiana strain 7733 chloroplast, complete genome
JN160604.1	Wolffiella lingulata strain 7289 chloroplast, complete genome
FN996972.1	Olea europaea subsp. europaea complete chloroplast genome, cultivar Manzanilla
AP012207.1	Pyrus pyrifolia chloroplast DNA, complete sequence, cultivar: Hosui
HM775382.1	Magnolia kwangsiensis chloroplast, complete genome
GQ861354.1	Brassica napus strain ZY036 chloroplast, complete genome
HQ244500.2	Theobroma cacao chloroplast, complete genome
FN998900.2	Olea europaea subsp. maroccana complete chloroplast genome, isolate Immouzzer S1
FN998901.1	Olea woodiana subsp. woodiana complete chloroplast genome, specimen voucher A. Costa 02 (MPU)
FN996943.2	Olea europaea subsp. cuspidata complete chloroplast genome, isolate Almihwit 5.1
FN650747.2	Olea europaea subsp. cuspidata complete chloroplast genome, isolate Maui 1
FN996944.1	Olea europaea subsp. cuspidata complete chloroplast genome, isolate Guanghzou 1
EF115542.1	Sorghum bicolor cultivar BTx623 chloroplast, complete genome
HQ337797.1	Bambusa emeiensis chloroplast, complete genome
HQ337796.1	Phyllostachys edulis chloroplast, complete genome
HQ337793.1	Acidosasa purpurea chloroplast, complete genome
HQ154129.1	Phyllostachys nigra var. henonis chloroplast, complete genome
JF433943.1	Asclepias syriaca voucher Fishbein 4885 (OKLA) chloroplast, partial genome
HQ234669.1	Jacobaea vulgaris chloroplast, complete genome
FJ556581.1	Alsophila spinulosa chloroplast, complete genome
HM222519.1	Ptilidium pulcherrimum chloroplast, complete genome
HQ336404.2	Theobroma cacao chloroplast, complete genome
HQ285842.1	Hevea brasiliensis chloroplast, complete genome
GU907100.1	Gossypium thurberi chloroplast, complete genome
EU998746.4	Pinus nelsonii chloroplast, complete genome
EU998745.4	Pinus monophylla chloroplast, complete genome
EU998743.4	Pinus lambertiana chloroplast, complete genome
EU998740.4	Pinus contorta chloroplast, complete genome
EU998742.4	Pinus krempfii chloroplast, complete genome
EU998741.4	Pinus gerardiana chloroplast, complete genome
FJ695500.1	Jatropha curcas chloroplast, complete genome
HQ713469.1	Erodium carvifolium chloroplast, complete genome
HQ336406.1	Castanea mollissima chloroplast, complete genome
HQ336405.1	Prunus persica chloroplast, complete genome
GU191333.1	Isoetes flaccida chloroplast, complete genome
DQ864733.1	Citrus sinensis chloroplast, complete genome
AY916449.1	Phalaenopsis aphrodite subsp. formosana plastid, complete genome
EU549769.1	Guizotia abyssinica chloroplast, complete genome
HM535629.1	Pteridium aquilinum subsp. aquilinum chloroplast, complete genome
FJ466687.2	Festuca arundinacea cultivar KY-31 chloroplast, complete genome
GQ324949.1	Oncidium Gower Ramsey chloroplast, complete genome
GQ870669.3	Syzygium cumini chloroplast, complete genome
GU195652.1	Typha latifolia chloroplast, complete genome
GQ329703.1	Anomochloa marantoidea chloroplast, complete genome
FJ261955.1	Coix lacryma-jobi chloroplast, complete genome
AP006714.1	Saccharum hybrid cultivar NCo 310 chloroplast DNA, complete genome
GQ893027.1	Vigna radiata cultivar kampangsan1 chloroplast, complete genome
AJ970307.1	Cucumis sativus chloroplast complete genome
DQ865976.1	Cucumis sativus strain CHIPPER chloroplast, complete genome
DQ865975.1	Cucumis sativus cultivar GY14 chloroplast, complete genome
DQ226511.1	Morus indica chloroplast, complete genome
FJ970916.1	Dendrocalamus latiflorus chloroplast, complete genome
FJ970915.1	Bambusa oldhamii chloroplast, complete genome
DQ119058.1	Cucumis sativus chloroplast, complete genome
DQ821119.1	Angiopteris evecta chloroplast, complete genome
EU189132.1	Cuscuta exaltata chloroplast, complete genome
DQ231562.1	Solanum tuberosum chloroplast, complete genome
EU117376.1	Manihot esculenta cultivar TME3 chloroplast, complete genome
EU118126.1	Ipomoea purpurea chloroplast, complete genome
AY780259.1	Eucalyptus globulus subsp. globulus chloroplast, complete genome
EF380351.1	Buxus microphylla chloroplast, complete genome
AP010967.1	Cryptomeria japonica chloroplast DNA, complete genome, Yaku-Sugi
AP010966.1	Cryptomeria japonica chloroplast DNA, complete genome, cultivar: Wogon Hort
AP000423.1	Arabidopsis thaliana chloroplast DNA, complete genome, ecotype: Columbia
DQ898156.1	Daucus carota chloroplast, complete genome
EU835853.1	Cicer arietinum voucher ICCV 10 chloroplast, complete genome
AM712908.1	Ceratophyllum demersum chloroplast, complete genome
EF115543.1	Agrostis stolonifera cultivar Penn A-4 chloroplast, complete genome
DQ317523.1	Glycine max cultivar PI 437654 chloroplast, complete genome
EU998739.3	Picea sitchensis chloroplast, complete genome
EF380353.1	Dioscorea elephantipes chloroplast, complete genome
EF380354.1	Illicium oligandrum chloroplast, complete genome
AP009377.1	Cryptomeria japonica chloroplast DNA, complete genome
AJ271079.3	Oenothera elata subsp. hookeri chloroplast plastome I, complete sequence
X04465.1	Marchantia polymorpha chloroplast genome DNA
X15901.1	Oryza sativa Japonica Group chloroplast genome
D17510.1	PINCPTRPG Pinus thunbergii chloroplast DNA, complete genome
AP002983.1	Lotus japonicus chloroplast DNA, complete genome
AP008956.1	Populus alba chloroplast DNA, complete genome
AM711640.1	Cuscuta reflexa complete chloroplast genome
AP009376.1	Nasturtium officinale chloroplast DNA, complete sequence
AP009375.1	Lobularia maritima chloroplast DNA, complete sequence
AP009374.1	Lepidium virginicum chloroplast DNA, complete sequence
AP009373.1	Draba nemorosa chloroplast DNA, complete sequence
AP009372.1	Crucihimalaya wallichii chloroplast DNA, complete sequence
AP009371.1	Capsella bursa-pastoris chloroplast DNA, complete sequence
AP009370.1	Barbarea verna chloroplast DNA, complete sequence
AP009369.1	Arabis hirsuta chloroplast DNA, complete sequence
AP009368.1	Olimarabidopsis pumila chloroplast DNA, complete sequence
AP009367.1	Aethionema grandiflorum chloroplast DNA, complete sequence
AP009366.1	Aethionema cordifolium chloroplast DNA, complete sequence
Z00044.2	Nicotiana tabacum chloroplast genome DNA
AJ627251.1	Nymphaea alba chloroplast, complete genome
AJ506156.2	Amborella trichopoda chloroplast genomic DNA, complete sequence
AJ316582.1	Atropa belladonna complete chloroplast genome, strain Ab5p(kan)
X86563.2	Zea mays complete chloroplast genome
AJ400848.1	Spinacia oleracea complete chloroplast genome
AB240139.1	Nicotiana tomentosiformis chloroplast DNA, complete sequence
AP007232.1	Lactuca sativa chloroplast DNA, complete genome
AB237912.1	Nicotiana sylvestris chloroplast DNA, complete sequence
AP006728.1	Oryza nivara chloroplast DNA, complete genome
AP004638.1	Psilotum nudum chloroplast DNA, complete genome
AB042240.3	Triticum aestivum chloroplast DNA, complete genome
AJ428413.1	Calycanthus fertilis var. ferax complete chloroplast genome
JX280391.1	Magnolia acuminata var. acuminata chloroplast, complete genome
KT896548.1	Syagrus coronata chloroplast, complete genome
KU214867.1	Saccharum hybrid cultivar cultivar Q155 chloroplast, complete genome
KT388109.1	Paphiopedilum armeniacum chloroplast, complete genome
KP099649.1	Gnetum gnemon plastid, complete genome
KP099648.1	Ginkgo biloba plastid, complete genome
KP099647.1	Angiopteris angustifolia plastid, complete genome
KR872391.1	Epipremnum aureum chloroplast, complete genome
KP966117.1	Zea mays subsp. mays cultivar inbred line B37T chloroplast, complete genome
KP966116.1	Zea mays subsp. mays cultivar inbred line B37S chloroplast, complete genome
KP966115.1	Zea mays subsp. mays cultivar inbred line B37C chloroplast, complete genome
KP966114.1	Zea mays subsp. mays cultivar inbred line B37N chloroplast, complete genome
KT595228.1	Musa balbisiana chloroplast, complete genome
KT368151.1	Ficus racemosa chloroplast, complete genome
KR296789.1	Astragalus nakaianus chloroplast, complete genome
KR584659.1	Eutrema salsugineum chloroplast, complete genome
KR779936.1	UNVERIFIED: Anoectochilus roxburghii chloroplast sequence
KP211788.1	Elaeagnus macrophylla voucher YNUH EMC001 chloroplast, complete genome
KM489055.1	Solanum nigrum chloroplast, complete genome
KT261428.1	Colpothrinax cookii plastid, complete genome
KT266264.1	Humulus lupulus chloroplast, complete genome
KR078314.1	Capsicum baccatum var. baccatum chloroplast, complete genome
KR078313.1	Capsicum annuum var. annuum chloroplast, complete genome
KR078312.1	Capsicum frutescens chloroplast, complete genome
KR078311.1	Capsicum annuum var. glabriusculum chloroplast, complete genome
KF765450.1	Prunus mume isolate BJFU1210120008 plastid, complete genome
KM281675.1	Sedum oryzifolium chloroplast, complete genome
KM360048.1	Castanea pumila var. pumila plastid, complete genome
KM267636.1	Leontopodium leiolepis chloroplast, complete genome
KR296655.1	Alocasia macrorrhizos chloroplast, partial genome
KP404628.1	UNVERIFIED: Carthamus tinctorius chloroplast sequence
KP099645.1	Callitropsis vietnamensis plastid, complete genome
KP099644.1	Hesperocyparis glabra plastid, complete genome
KP099643.1	Cupressus sempervirens plastid, complete genome
KP099642.1	Callitropsis nootkatensis plastid, complete genome
KR014245.1	UNVERIFIED: Cinnamomum micranthum f. kanehirae chloroplast sequence
KR780076.1	Trillium tschonoskii plastid, complete genome
KR780075.1	Trillium maculatum plastid, complete genome
KR816224.1	Rheum palmatum chloroplast, complete genome
KP749924.1	Viola seoulensis plastid, complete genome
KM206568.1	Thalictrum coreanum plastid, complete genome
KM233641.1	Bomarea edulis plastid, complete genome
KJ485849.1	Rhazya stricta plastid, complete genome
KF248009.1	Hyoscyamus niger chloroplast, complete genome
JX871942.1	Lolium multiflorum plastid, complete genome
JX871941.1	Festuca pratensis plastid, complete genome
JX871940.1	Festuca ovina plastid, complete genome
JX871939.1	Festuca altissima plastid, complete genome
JN415114.1	Rhynchoryza subulata plastid, complete genome
JN415112.1	Leersia tisserantii plastid, complete genome
JN032131.1	Pharus latifolius chloroplast, complete genome
HM536959.1	Smilax china plastid, complete genome
KM103376.1	Wisteria floribunda voucher IRGC105690 from South Korea chloroplast, complete genome
KM088017.1	Oryza sativa Japonica Group cultivar Yukara chloroplast, complete genome
KM103365.1	Lilium tsingtauense voucher KNU IT No. 121054-1 from South Korea chloroplast, complete genome
KM103364.1	Lilium hansonii chloroplast, complete genome
KR673323.1	Dendrobium strongylanthum chloroplast, complete genome
KP319242.1	Chusquea sp. PFM-2015 plastid, complete genome
KJ920236.1	Thysanolaena latifolia plastid, complete genome
KJ920235.1	Monachather paradoxus plastid, complete genome
KJ920234.1	Micraira sp. JLC-2014 plastid, complete genome
KJ920233.1	Isachne distichophylla plastid, complete genome
KJ920232.1	Hakonechloa macra plastid, complete genome
KJ920231.1	Eriachne stipacea plastid, complete genome
KJ920230.1	Elytrophorus spicatus plastid, complete genome
KJ920229.1	Danthonia californica plastid, complete genome
KJ920228.1	Coleataenia prionitis plastid, complete genome
KJ920227.1	Chionochloa macra plastid, complete genome
KJ920226.1	Chaetobromus involucratus subsp. dregeanus plastid, complete genome
KJ920225.1	Centotheca lappacea plastid, complete genome
KJ920224.1	Aristida purpurea plastid, complete genome
KM974753.1	Trisetum cernuum voucher CAN:Saarela 876 plastid, complete genome
KM974752.1	Torreyochloa pallida voucher CAN:Saarela 1110 plastid, complete genome
KM974751.1	Festuca arundinacea voucher CAN:Saarela 331 plastid, complete genome
KM974749.1	Poa palustris voucher CAN:Saarela 1080 plastid, complete genome
KM974748.1	Piptochaetium avenaceum voucher CAN:R.J. Soreng & K. Romaschenko 430 plastid, complete genome
KM974747.1	Phleum alpinum voucher CAN:Saarela 1234 plastid, complete genome
KM974746.1	Phalaris arundinacea voucher CAN:Saarela 973 plastid, complete genome
KM974745.1	Phaenosperma globosum voucher BH:J.I. Davis 779 plastid, complete genome
KM974744.1	Oryzopsis asperifolia voucher CAN:Saarela 430 plastid, complete genome
KM974743.1	Melica subulata voucher CAN:Saarela 836 plastid, complete genome
KM974740.1	Hierochloe odorata voucher A:E.A. Kellogg s.n. plastid, complete genome
KM974739.1	Diarrhena obovata voucher BH:J.I. Davis 756 plastid, complete genome
KM974738.1	Dactylis glomerata voucher CAN:Saarela 496 plastid, complete genome
KM974736.1	Briza maxima voucher CAN:Saarela 284 plastid, complete genome
KM974734.1	Helictochloa hookeri voucher CAN:Saarela 18359 plastid, complete genome
KM974733.1	Avena sativa voucher CAN:Saarela 775 plastid, complete genome
KM974732.1	Anthoxanthum odoratum voucher CAN:Saarela 500 plastid, complete genome
KM974731.1	Ampelodesmos mauritanicus voucher B:Royl & Schiers s.n. plastid, complete genome
KM974730.1	Ammophila breviligulata voucher CAN:Peterson 20867 plastid, complete genome
KM974729.1	Stipa hymenoides voucher CAN:Saarela 725 plastid, complete genome
KP319246.1	Pariana sp. PFM-2015 plastid, complete genome
KP319245.1	Pariana radiciflora plastid, complete genome
KP319244.1	Pariana campestris plastid, complete genome
KP319243.1	Otatea glauca, complete genome
KP319241.1	Chusquea circinata plastid, complete genome
LC049068.1	Ceratozamia hildae chloroplast DNA, complete genome
KP718888.1	UNVERIFIED: Fragaria vesca subsp. bracteata isolate LNF23 chloroplast sequence
KP161617.1	Brassica napus strain 51218 plastid, complete genome
KM035851.1	Seseli montanum plastid, complete genome
KM035850.1	Pastinaca pimpinellifolia voucher M.G. Pimenov et al., 117 (MW) plastid, complete genome
KF279514.1	Aster spathulifolius chloroplast, complete genome
KR534612.1	Trillium decumbens plastid, complete genome
KJ625630.1	Cypripedium japonicum plastid, complete genome
KP751906.1	Carex siderosticta plastid, complete genome
KP751905.1	Abies koreana plastid, complete genome
KR135077.1	Trillium cuneatum voucher TENN:Floden 462 plastid, complete genome
KP793062.1	Guadua weberbaueri voucher TULV:XL & MK 582 plastid, complete genome
KJ871005.1	Thamnocalamus spathiflorus voucher ISC<USA-IA>:LC 1319 plastid, complete genome
KJ871004.1	Pariana radiciflora voucher ISC<USA-IA>:Clark & Zhang 1344 plastid, complete genome
KJ871003.1	Otatea acuminata voucher ISC<USA-IA>:Clark & Zhang 1348 plastid, complete genome
KJ871002.1	Lithachne pauciflora voucher ISC<USA-IA>:Clark 1297 plastid, complete genome
KJ871001.1	Chusquea liebmannii voucher ISC<USA-IA>:Clark & Attigala 1710 plastid, complete genome
KJ871000.1	Buergersiochloa bambusoides voucher K:SD 1365 plastid, complete genome
KJ870999.1	Zizania aquatica voucher CAN:Saarela:20870 plastid, complete genome
KJ870998.1	Raddia brasiliensis voucher ISC<USA-IA>:Clark & Attigala 1713 plastid, complete genome
KJ870997.1	Olmeca reflexa voucher Francisco Botanical Garden 312 plastid, complete genome
KJ870996.1	Neololeba atra voucher ISC<USA-IA>:Clark & Triplett 1663 plastid, complete genome
KJ870995.1	Neohouzeaua sp. Clark & Attigala 1712 plastid, complete genome
KJ870994.1	Hickelia madagascariensis voucher K:S. Dransfield:1349 plastid, complete genome
KJ870993.1	Greslania sp. McPherson 19217 plastid, complete genome
KJ870992.1	Eremitis sp. Clark & Zhang 1343 plastid, complete genome
KJ870991.1	Diandrolyra sp. Clark 1301 plastid, complete genome
KJ870990.1	Chusquea spectabilis voucher ISC<USA-IA>:XL & LC 919 plastid, complete genome
KJ870989.1	Bambusa arnhemica voucher CAN:1846 plastid, complete genome
KJ870988.1	Bambusa bambos voucher Bogor Botanical Garden BI-1 plastid, complete genome
KJ531443.1	Oldeania alpina plastid, partial genome
KJ531442.1	Indocalamus sinicus plastid, partial genome
KJ522748.1	Bergbambos tessellata plastid, partial genome
KJ496369.1	Ampelocalamus calcareus plastid, complete genome
KP299291.1	Lithocarpus balansae plastid, complete genome
KP295964.1	Physalis peruviana plastid, complete genome
KP205433.1	Mankyua chejuensis plastid, complete genome
KF928963.1	Sabal domingensis plastid, complete genome
KM067155.1	Araucaria heterophylla plastid, complete genome
KJ136822.1	Cardamine resedifolia plastid, complete genome
KJ136821.1	Cardamine impatiens plastid, complete genome
KM590983.1	Scrophularia takesimensis voucher Choi 20140001 plastid, complete genome
KM819521.1	Lysimachia coreana voucher YNUH:YNUHPG002 plastid, complete genome
JF343520.2	Mankyua chejuensis chloroplast, complete genome
KF804069.1	Erodium gruinum plastid, complete genome
KF977221.1	Erodium crassifolium plastid, complete genome
HG737342.1	Pyrus spinosa chloroplast, isolate PYR002, complete sequence
KJ788290.1	UNVERIFIED: Trifolium pratense chloroplast sequence
KM272735.1	UNVERIFIED: Populus trichocarpa chloroplast sequence
KJ953913.1	Wrightia natalensis voucher S. P. Bester 9357 (PH) plastid, partial genome
KJ953911.1	Rhabdadenia biflora voucher S. Zona 616 (FTG) plastid, partial genome
KJ953910.1	Periploca sepium voucher T. Livshultz s.n. 28.VII.2009 (PH) plastid, partial genome
KJ953909.1	Pentalinon luteum voucher M. Vincent 11460 (GH) plastid, complete genome
KJ953908.1	Oncinotis tenuiloba voucher S. Liede 3621 (UBT) plastid, complete genome
KJ953907.1	Nerium oleander voucher W. Judd 8076 (FLAS) plastid, complete genome
KJ953906.1	Neobracea bahamensis voucher M. Vincent 11466 (GH) plastid, partial genome
KJ953905.1	Epigynum auritum voucher D. J. Middleton et al. 1457 (A) plastid, partial genome
KJ953904.1	Echites umbellatus voucher M. Vincent 11468 (GH) plastid, complete genome
KJ953903.1	Aganosma cymosa voucher D. J. Middleton et al. 1498 (A) plastid, partial genome
KM390021.1	Corallorhiza odontorhiza plastid, complete genome
KM390020.1	Corallorhiza wisteriana voucher Freudenstein 2462 (OS) plastid, complete genome
KM390019.1	Corallorhiza trifida voucher Freudenstein 2767a MI plastid, complete genome
KM390018.1	Corallorhiza mertensiana voucher Freudenstein 1999 (OS) plastid, complete genome
KM390017.1	Corallorhiza macrantha voucher Salazar A (OS) plastid, complete genome
KM390015.1	Corallorhiza maculata var. mexicana voucher Barrett 232b (OS) plastid, complete genome
KM390014.1	Corallorhiza maculata var. maculata voucher Freudenstein 2919 (OS) plastid, complete genome
KM390013.1	Corallorhiza bulbosa plastid, complete genome
HG515539.1	Orobanche californica chloroplast complete genome, specimen voucher PAC:S.Wicke Oc54
KM213122.1	UNVERIFIED: Zingiber officinale chloroplast sequence
KJ513091.1	Digitaria exilis plastid, complete genome
KJ513090.1	Oryza glaberrima plastid, complete genome
KJ490012.1	Cenchrus americanus plastid, complete genome
KJ490011.1	Dioscorea rotundata plastid, complete genome
KF771022.1	Erodium foetidum subsp. foetidum plastid, complete genome
KF771021.1	Erodium reichardii plastid, complete genome
KF751825.1	Erodium manescavi plastid, complete genome
KF751824.1	Erodium rupestre plastid, complete genome
KM233639.1	Eustrephus latifolius plastid, complete genome
KJ996106.1	UNVERIFIED: Camellia sinensis chloroplast sequence
KM014691.1	Iris gatesii voucher T06-52 plastid, complete genome
KJ081864.1	UNVERIFIED: Beta vulgaris subsp. vulgaris plastid sequence
JN968380.1	Equisetum arvense plastid, complete genome
KF441758.1	Erodium trifolium plastid, complete genome
KJ433485.1	Paris verticillata voucher KWU02222 plastid, complete genome
KF539845.2	Secamone afzelii plastid, partial genome
KF539854.1	Vincetoxicum rossicum plastid, partial genome
KF539853.1	Telosma cordata plastid, partial genome
KF539852.1	Sisyranthus trichostomus plastid, partial genome
KF539851.1	Orthosia scoparia plastid, partial genome
KF539850.1	Matelea biflora plastid, partial genome
KF539849.1	Marsdenia astephanoides plastid, partial genome
KF539848.1	Eustegia minuta plastid, partial genome
KF539847.1	Astephanus triflorus plastid, partial genome
KF539846.1	Araujia sericifera plastid, partial genome
KF186232.1	Lens culinaris plastid, complete genome
KF042344.1	Vicia faba plastid, complete genome
KC894706.1	Trifolium repens plastid, complete genome
KC894708.1	Trifolium aureum plastid, complete genome
KC894707.1	Trifolium grandiflorum plastid, complete genome
KC507760.1	Fragaria mandshurica voucher fc199s6 plastid, complete genome
KC507759.1	Fragaria iinumae voucher fc199s5 plastid, complete genome
KC507758.1	Dasiphora fruticosa subsp. floribunda voucher Liston Df1 plastid, partial genome
KC507757.1	Fragaria vesca subsp. bracteata voucher Ashman LNF40 plastid, complete genome
KC507756.1	Fragaria vesca subsp. bracteata voucher Ashman MRD102.9 plastid, complete genome
KC507755.1	Fragaria vesca subsp. bracteata voucher Ashman MRD30.1 plastid, complete genome
KJ569699.1	UNVERIFIED: Tmesipteris elongata plastid sequence
KF225594.1	Diplopterygium glaucum chloroplast, complete genome
KF225593.1	Lygodium japonicum chloroplast, complete genome
KF515509.1	Olyra latifolia plastid, complete genome
JQ031013.1	California macrophylla plastid, complete genome
KF709391.1	Ajuga reptans plastid, complete genome
KF601575.1	Thaumatococcus daniellii plastid, partial genome
KF601574.1	Curcuma roscoeana plastid, complete genome
KF601573.1	Costus pulverulentus plastid, partial genome
KF601572.1	Monocostus uniflorus plastid, partial genome
KF601571.1	Maranta leuconeura plastid, partial genome
KF601570.1	Canna indica plastid, partial genome
KF601569.1	Orchidantha fimbriata plastid, partial genome
KF601568.1	Ravenala madagascariensis plastid, complete genome
KF601567.1	Musa textilis plastid, complete genome
KF887484.1	Deschampsia antarctica plastid, complete genome
JX512024.1	Medicago truncatula cultivar Paraggio plastid, complete genome
JX512023.1	Medicago truncatula cultivar Borung plastid, complete genome
JX512022.1	Medicago truncatula cultivar Jemalong 2HA plastid, complete genome
KC912693.1	Triticum urartu chloroplast, complete genome
KF957866.1	Cucumis hystrix plastid, complete genome
KF017614.1	Melianthus villosus plastid, complete genome
JQ975032.1	Camellia taliensis plastid, complete genome
JQ975031.1	Camellia oleifera plastid, complete genome
JQ975030.1	Camellia sinensis var. assamica plastid, complete genome
KF746383.1	Helianthus maximiliani isolate MAX17 plastid, complete genome
KF746382.1	Helianthus maximiliani isolate MAX16 plastid, complete genome
KF746381.1	Helianthus maximiliani isolate MAX15 plastid, complete genome
KF746380.1	Helianthus maximiliani isolate MAX01 plastid, complete genome
KF746379.1	Helianthus tuberosus isolate DB34 plastid, complete genome
KF746378.1	Helianthus tuberosus isolate DB33 plastid, complete genome
KF746377.1	Helianthus tuberosus isolate DB32 plastid, complete genome
KF746376.1	Helianthus strumosus isolate DB31 plastid, complete genome
KF746375.1	Helianthus hirsutus isolate DB30 plastid, complete genome
KF746374.1	Helianthus hirsutus isolate DB29 plastid, complete genome
KF746373.1	Helianthus decapetalus isolate DB28 plastid, complete genome
KF746372.1	Helianthus decapetalus isolate DB27 plastid, complete genome
KF746371.1	Helianthus decapetalus isolate DB26 plastid, complete genome
KF746370.1	Helianthus grosseserratus isolate DB25 plastid, complete genome
KF746369.1	Helianthus grosseserratus isolate DB24 plastid, complete genome
KF746368.1	Helianthus grosseserratus isolate DB23 plastid, complete genome
KF746367.1	Helianthus grosseserratus isolate DB22 plastid, complete genome
KF746366.1	Helianthus giganteus isolate DB21 plastid, complete genome
KF746365.1	Helianthus giganteus isolate DB20 plastid, complete genome
KF746364.1	Helianthus divaricatus isolate DB19 plastid, complete genome
KF746363.1	Helianthus tuberosus isolate DB18 plastid, complete genome
KF746362.1	Helianthus tuberosus isolate DB17 plastid, complete genome
KF746361.1	Helianthus tuberosus isolate DB16 plastid, complete genome
KF746360.1	Helianthus hirsutus isolate DB15 plastid, complete genome
KF746359.1	Helianthus hirsutus isolate DB14 plastid, complete genome
KF746358.1	Helianthus decapetalus isolate DB13 plastid, complete genome
KF746357.1	Helianthus decapetalus isolate DB12 plastid, complete genome
KF746356.1	Helianthus decapetalus isolate DB11 plastid, complete genome
KF746355.1	Helianthus divaricatus isolate DB10 plastid, complete genome
KF746354.1	Helianthus divaricatus isolate DB09 plastid, complete genome
KF746353.1	Helianthus divaricatus isolate DB08 plastid, complete genome
KF746352.1	Helianthus divaricatus isolate DB07 plastid, complete genome
KF746351.1	Helianthus grosseserratus isolate DB06 plastid, complete genome
KF746350.1	Helianthus grosseserratus isolate DB05 plastid, complete genome
KF746349.1	Helianthus giganteus isolate DB04 plastid, complete genome
KF746348.1	Helianthus giganteus isolate DB03 plastid, complete genome
KF746347.1	Helianthus giganteus isolate DB02 plastid, complete genome
KF746346.1	Helianthus giganteus isolate DB01 plastid, complete genome
KF562709.1	Oryza rufipogon cultivar DongXiang chloroplast, complete genome
KF646538.1	Setaria italica plastid, complete genome
KC571835.1	Prinsepia utilis plastid, complete genome
KF009944.1	Nelumbo nucifera chloroplast, complete genome
KC997777.1	Utricularia gibba chloroplast, complete genome
JQ809470.1	Francoa sonchifolia plastid, complete genome
JX088665.1	Dasypogon bromeliifolius plastid, complete genome
JX088664.1	Bismarckia nobilis plastid, complete genome
JX088663.1	Calamus caryotoides plastid, complete genome
JX088669.1	Xiphidium caeruleum plastid, partial genome
JX088668.1	Alpinia zerumbet plastid, partial genome
JX088667.1	Chamaedorea seifrizii plastid, partial genome
JX088666.1	Calectasia narragara plastid, partial genome
JX088662.1	Pseudophoenix vinifera plastid, complete genome
JX088661.1	Zingiber spectabile plastid, complete genome
JX088660.1	Heliconia collinsiana plastid, complete genome
JX970937.1	Quercus rubra plastid, complete genome
JQ757046.1	Vaccinium macrocarpon plastid, complete genome
JQ396172.1	Fragaria mandshurica plastid, complete genome
JN676191.1	Vigna unguiculata cultivar BR14-mulato plastid, partial genome
AP010820.1	Keteleeria davidiana chloroplast DNA, complete sequence
JN854212.1	Pinus fenzeliana var. dabeshanensis isolate DABE01 chloroplast, partial genome
JN854169.1	Pinus pseudostrobus isolate PSEU03 chloroplast, partial genome
JN854157.1	Pinus taiwanensis isolate TAIW04 chloroplast, partial genome
JN710470.1	Asclepias albicans x Asclepias subulata voucher Fishbein 3142 (WS) plastid, partial genome
JN710469.1	Asclepias subulata voucher Fishbein 6446 (OKLA) plastid, partial genome
JN710468.1	Asclepias subulata voucher Fishbein 6434 (OKLA) plastid, partial genome
JN710467.1	Asclepias subaphylla voucher Lynch 1008 (LSUS) plastid, partial genome
JN710466.1	Asclepias subaphylla voucher Fishbein 3518 (WS) plastid, partial genome
JN710465.1	Asclepias masonii voucher Fishbein 3101 (OKLA) plastid, partial genome
JN710464.1	Asclepias macrotis voucher Lynch 11260 (LSUS) plastid, partial genome
JN710463.1	Asclepias macrotis voucher Lynch 11263 (LSUS) plastid, partial genome
JN710462.1	Asclepias leptopus voucher Fishbein 6263 (OKLA) plastid, partial genome
JN710461.1	Asclepias cutleri voucher Fishbein 6511 (OKLA) plastid, partial genome
JN710460.1	Asclepias cutleri voucher Fishbein 6500 (OKLA) plastid, partial genome
JN710459.1	Asclepias coulteri voucher Ventura & Lopez 7986 (TEX) plastid, partial genome
JN710458.1	Asclepias albicans voucher Fishbein 6463 (OKLA) plastid, partial genome
JN710457.1	Asclepias albicans voucher Fishbein 3146 (WS) plastid, partial genome
FJ899581.1	Pinus parviflora var. pentaphylla chloroplast, partial genome
FN997651.1	Olea europaea subsp. europaea complete chloroplast genome, isolate Gue de Constantine 20
FN997650.2	Olea europaea subsp. europaea complete chloroplast genome, isolate Haut Atlas 1
HQ337795.1	Indocalamus longiauritus plastid, complete genome
HQ337794.1	Ferrocalamus rimosivaginus plastid, complete genome
GU592211.1	Microlaena stipoides chloroplast, partial genome
GU592210.1	Potamophila parviflora chloroplast, partial genome
GU592209.1	Oryza australiensis isolate 300136 chloroplast, partial genome
GU592208.1	Oryza meridionalis isolate 300118 chloroplast, partial genome
GU592207.1	Oryza sativa Japonica Group cultivar Nipponbare voucher AC01-1001045 chloroplast, complete genome
AY522331.1	Oryza sativa Japonica Group isolate PA64S chloroplast, complete genome
AY522330.1	Oryza sativa Japonica Group cultivar Nipponbare chloroplast, complete genome
AY522329.1	Oryza sativa Indica Group isolate 93-11 chloroplast, complete genome
HM125538.1	Monsonia speciosa plastid, complete genome
HM125537.1	Geranium palmatum plastid, complete genome
HM125536.1	Erodium texanum plastid, complete genome
EU043314.1	Aneura mirabilis chloroplast, complete genome
FJ755183.1	Selaginella moellendorffii plastid, complete genome
AJ879453.1	Acorus calamus chloroplast, complete genome
KT148967.1	Aquilaria sinensis chloroplast, complete genome
KT588615.1	Endiandra discolour chloroplast, partial genome
KT588614.1	Endiandra globosa chloroplast, partial genome
KT445939.1	Sinopodophyllum hexandrum chloroplast, complete genome
KT373815.1	Merostachys sp. Greco 18 chloroplast, complete genome
KT373814.1	Guadua chacoensis voucher Th. Greco 159-FLOR_15/02/20 chloroplast, complete genome
KT881177.1	Oenothera argillicola strain Standard chloroplast, complete genome
KT881176.1	Oenothera oakesiana strain ammophila Standard chloroplast, complete genome
KT881175.1	Oenothera biennis strain xa/xa-suaveolens Fuenfkirchen chloroplast, complete genome
KT881173.1	Oenothera grandiflora strain Stockton 1 chloroplast, complete genome
KT881172.1	Oenothera glazioviana strain deserens de Vries chloroplast, complete genome
KT881171.1	Oenothera glazioviana strain blandina de Vries chloroplast, complete genome
KT881170.1	Oenothera elata subsp. hookeri strain de Vries chloroplast, complete genome
KT881169.1	Oenothera elata subsp. elata strain Toluca chloroplast, complete genome
KT626943.1	Iris sanguinea chloroplast, complete genome
KT895904.1	Metanarthecium luteoviride chloroplast, complete genome
KT881174.1	Oenothera glazioviana strain vet/vet-lamarckiana de Vries chloroplast, complete genome
KT723438.2	Pinus sibirica chloroplast, complete genome
KT766059.1	UNVERIFIED: Prunus hypoleuca plastid sequence
KR967361.1	Curcuma flaviflora chloroplast, complete genome
KT428297.1	Leucaena trichandra chloroplast, complete genome
AP014923.1	Gnetum ula chloroplast DNA, complete genome
AP014702.1	Takakia lepidozioides chloroplast DNA, complete sequence
KT270358.1	Eutrema heterophyllum chloroplast, complete genome
KT270357.1	Eutrema yunnanense chloroplast, complete genome
KT222186.1	Schrenkiella parvula chloroplast, complete genome
KR822688.1	Miscanthus sinensis chloroplast, complete genome
KR822687.1	Miscanthus sacchariflorus chloroplast, complete genome
KR822686.1	Echinochloa crus-galli var. praticola chloroplast, complete genome
KR822685.1	Echinochloa crus-galli var. crus-galli chloroplast, complete genome
KR822684.1	Echinochloa crus-galli chloroplast, complete genome
KP189363.1	Cyrtomium falcatum voucher YNUH DDCF2014 chloroplast, complete genome
KT852844.1	Ostericum grosseserratum voucher 13A-14-2 chloroplast, complete genome
KT870116.1	Juglans regia voucher JREG20151001 chloroplast, complete genome
KT852576.1	Gynochthodes nanlingensis chloroplast, complete genome
KT831767.1	Ampelopsis glandulosa var. brevipedunculata chloroplast, complete genome
KT634228.1	Picea glauca chloroplast, complete genome
KT182634.1	Crescentia cujete chloroplast, partial genome
KT898821.1	UNVERIFIED: Cucurbita pedatifolia isolate 027 plastid sequence
KT898820.1	UNVERIFIED: Cucurbita pepo var. texana isolate 012 plastid sequence
KT898819.1	UNVERIFIED: Cucurbita pepo subsp. pepo isolate 010 plastid sequence
KT898818.1	UNVERIFIED: Cucurbita pepo var. ozarkana isolate 013 plastid sequence
KT898817.1	UNVERIFIED: Cucurbita pepo subsp. ovifera isolate 011 plastid sequence
KT898816.1	UNVERIFIED: Cucurbita pepo subsp. fraterna isolate 036 plastid sequence
KT898815.1	UNVERIFIED: Cucurbita okeechobeensis subsp. martinezii isolate 023 plastid sequence
KT898814.1	UNVERIFIED: Cucurbita okeechobeensis isolate 022 plastid sequence
KT898813.1	UNVERIFIED: Cucurbita moschata isolate 015 plastid sequence
KT898812.1	UNVERIFIED: Cucurbita andreana isolate 020 plastid sequence
KT898811.1	UNVERIFIED: Cucurbita lundelliana isolate 024 plastid sequence
KT898810.1	UNVERIFIED: Cucurbita foetidissima isolate 029 plastid sequence
KT898809.1	UNVERIFIED: Cucurbita ficifolia isolate 025 plastid sequence
KT898808.1	UNVERIFIED: Cucurbita ecuadorensis isolate 021 plastid sequence
KT898807.1	UNVERIFIED: Cucurbita digitata isolate 026 plastid sequence
KT898806.1	UNVERIFIED: Cucurbita cordata isolate 028 plastid sequence
KT898805.1	UNVERIFIED: Cucurbita argyrosperma subsp. sororia isolate 018 plastid sequence
KT898804.1	UNVERIFIED: Cucurbita argyrosperma var. palmeri isolate 017 plastid sequence
KT898803.1	UNVERIFIED: Cucurbita argyrosperma isolate 016 plastid sequence
KT388108.1	Sobralia aff. bouchei HTK-2015 chloroplast, complete genome
KM032625.1	Phragmipedium longifolium voucher Whitten 2804 chloroplast, complete genome
KM032623.1	Sobralia callosa voucher Whitten 3275 chloroplast, complete genome
KT633996.1	Dendrobium chrysotoxum chloroplast, complete genome
KT781591.1	Angelica decursiva voucher 13Q-02-1 chloroplast, complete genome
KT599101.1	Woodwardia unigemmata chloroplast, complete genome
KT599100.1	Cyrtomium devexiscapulae chloroplast, complete genome
KP099650.1	Pinus strobus plastid, complete genome
KP099646.1	Acorus gramineus plastid, complete genome
KJ408574.1	Magnolia tripetala plastid, complete genome
KT750009.1	Scutellaria insignis chloroplast, complete genome
KT722983.1	Cymbidium ensifolium voucher Cymbidium ensifolium chloroplast, complete genome chloroplast, complete genome
KT722982.1	Cymbidium goeringii chloroplast, complete genome
KT722981.1	Polygonatum verticillatum chloroplast, complete genome
KT449800.1	Salix babylonica chloroplast, complete genome
KT692644.1	Stipa lipskyi voucher Stipa lipskyi chloroplast, complete genome
KT630834.1	Dendrobium huoshanense chloroplast, complete genome
KT630835.1	Polygonatum cyrtonema chloroplast, complete genome
KP878280.1	UNVERIFIED: Oryza sativa chloroplast sequence
KT588924.1	Bletilla striata chloroplast, complete genome
KR873010.1	Pinus bungeana voucher Pbungeana2015 chloroplast, complete genome
KT591187.1	Isatis tinctoria voucher cp-824 chloroplast, complete genome
KT581449.1	Brassica juncea chloroplast, complete genome
KT454094.1	Ostrya rehderiana chloroplast, complete genome
KT428378.1	Pseudosasa japonica isolate Pjc_a-1 cultivar akebonosuji chloroplast, complete genome
KT428377.1	Pseudosasa japonica isolate Pjc-1 cultivar akebonosuji chloroplast, complete genome
KT375308.1	Solanum nigrum chloroplast, complete genome
KT378453.1	Juniperus cedrus voucher JCED20150806 chloroplast, complete genome
KT372780.1	Brighamia insignis plastome, complete sequence
KT315754.1	Cupressus gigantea voucher Cglanxian-2015 chloroplast, complete genome
KR230391.1	Beta vulgaris subsp. vulgaris cultivar KWS2320 chloroplast, complete genome
KT289404.1	Oryza sativa Tropical Japonica Group chloroplast, complete genome
KT289403.1	Oryza sativa Aromatic Japonica Group cultivar basmati chloroplast, complete genome
KT153018.1	Zanthoxylum piperitum chloroplast, complete genome
KT737383.1	Colobanthus quitensis chloroplast, complete genome
KT289405.1	Setaria viridis chloroplast, complete genome
KT348517.1	Machilus balansae chloroplast, complete genome
KT348516.1	Machilus yunnanensis chloroplast, complete genome
KR478645.1	Heuchera parviflora var. saurensis voucher Folk 97 (OS) chloroplast, complete genome
KT267161.1	Silybum marianum voucher SMAR20150709 chloroplast, complete genome
KT272174.1	Larrea tridentata chloroplast, complete genome
KT003925.1	Viscum album voucher C2546 chloroplast, complete genome
LC035012.1	Marchantia paleacea subsp. diptera chloroplast DNA, complete genome
KR061358.1	Metasequoia glyptostroboides chloroplast, complete genome
KR869730.1	Morinda officinalis chloroplast, complete genome
KT070882.1	Osyris alba voucher C2883 chloroplast, complete genome
KT070881.1	Viscum crassulae voucher C2553 chloroplast, complete genome
KR534325.1	Tanaecium tetragonolobum chloroplast, complete genome
KT281157.1	Alloteropsis semialata isolate TW3 chloroplast, complete genome
KT281156.1	Alloteropsis cimicina isolate RCH20 chloroplast, complete genome
KT281155.1	Alloteropsis semialata isolate MD chloroplast, complete genome
KT281154.1	Alloteropsis semialata isolate Ma chloroplast, complete genome
KT281153.1	Alloteropsis semialata isolate LO4C chloroplast, complete genome
KT281152.1	Alloteropsis semialata isolate LO2O chloroplast, complete genome
KT281151.1	Alloteropsis semialata isolate LO1A chloroplast, complete genome
KT281150.1	Alloteropsis semialata isolate JM chloroplast, complete genome
KT281149.1	Alloteropsis semialata isolate Bur chloroplast, complete genome
KT281148.1	Alloteropsis semialata isolate BL chloroplast, complete genome
KT281147.1	Alloteropsis semialata isolate ATSS837 chloroplast, complete genome
KT281146.1	Alloteropsis angusta isolate 3C chloroplast, complete genome
KT281145.1	Alloteropsis semialata isolate Aus chloroplast, complete genome
KJ512176.1	Viscum minimum chloroplast, complete genome
KM652488.1	Lathraea squamaria chloroplast, complete genome
KP404631.1	UNVERIFIED: Perilla frutescens chloroplast sequence
KP404630.1	UNVERIFIED: Fagopyrum cymosum chloroplast sequence
KP404629.1	UNVERIFIED: Dioscorea nipponica chloroplast sequence
KT223569.1	Piper kadsura chloroplast, complete genome
KM207676.1	Bupleurum falcatum chloroplast, complete genome
KR867678.1	Eugenia uniflora plastid, complete genome
KR919606.1	Cymbidium faberi chloroplast, complete genome
KR779994.1	Sinopodophyllum hexandrum voucher SHEX20150512 chloroplast, complete genome
KM088015.1	Allium cepa strain CMS-T chloroplast, complete genome
KM088014.1	Allium cepa strain CMS-S chloroplast, complete genome
KM088013.1	Allium cepa chloroplast, complete genome
KP776980.1	UNVERIFIED: Anoectochilus roxburghii chloroplast, complete genome
KM974750.1	Puccinellia nuttalliana plastid, complete genome
KM974742.1	Melica mutica voucher US:W.J. Kress & M. Butts 04-7461 plastid, complete genome
KM974741.1	Hordeum jubatum voucher CAN:Saarela 18478 plastid, complete genome
KM974737.1	Bromus vulgaris voucher CAN:Saarela 822 plastid, complete genome
KM974735.1	Brachyelytrum aristosum voucher BH:J.I. Davis 777 plastid, complete genome
KP718889.1	UNVERIFIED: Fragaria virginiana isolate PI657872 chloroplast sequence
KP718887.1	UNVERIFIED: Fragaria iinumae isolate PI637967 chloroplast sequence
KP718886.1	UNVERIFIED: Fragaria vesca subsp. bracteata isolate MRD60 chloroplast sequence
KP718885.1	UNVERIFIED: Fragaria mandshurica isolate PI657855 chloroplast sequence
KP718884.1	UNVERIFIED: Fragaria chiloensis isolate SAL3 chloroplast sequence
HG966676.1	Pisum sativum subsp. elatius, bio-material L100, chloroplast complete genome
HG966675.1	Pisum sativum subsp. elatius, bio-material JI1794, chloroplast complete genome
HG966674.1	Pisum sativum subsp. sativum, bio-material WL1238, chloroplast complete genome
HG966673.1	Pisum sativum subsp. elatius, bio-material 721, chloroplast complete genome
KP729175.1	UNVERIFIED: Populus cathayana chloroplast sequence
HG966672.1	Pisum sativum subsp. elatius, bio-material VIR320, chloroplast complete genome
HG975452.1	Solanum pennellii chloroplast, complete genome
KP136829.1	Dipteris conjugata chloroplast, partial genome
LC005978.1	Triticum macha chloroplast DNA, complete genome
LC005977.1	Triticum monococcum subsp. monococcum chloroplast DNA, complete genome
KM360047.1	UNVERIFIED: Lasthenia burkei chloroplast, complete genome
KC779227.1	UNVERIFIED: Glycine soja chloroplast sequence
KJ806286.1	UNVERIFIED: Camellia tachangensis chloroplast sequence
KJ806285.1	UNVERIFIED: Camellia ptilophylla chloroplast sequence
KJ806284.1	UNVERIFIED: Camellia kwangsiensis chloroplast sequence
KJ806283.1	UNVERIFIED: Camellia fangchengensis chloroplast sequence
KJ806282.1	UNVERIFIED: Camellia crassicolumna var. crassicolumna chloroplast sequence
HG931056.1	Potentilla micrantha chloroplast complete genome
KC128846.1	Cistanche deserticola chloroplast, complete genome
JQ753071.1	Funaria hygrometrica clone Funaria_1781_cp, *** SEQUENCING IN PROGRESS ***, 51 unordered pieces
JQ753069.1	Entosthodon obtusus clone Entosthodon_2083_cp, *** SEQUENCING IN PROGRESS ***, 51 unordered pieces
JX087681.1	Corallorhiza striata var. vreelandii chloroplast, complete genome
HQ179769.1	Limnanthes floccosa subsp. floccosa chloroplast sequence
HQ179768.1	Limnanthes floccosa subsp. grandiflora chloroplast sequence
JN005833.1	Oryza rufipogon voucher AusTRCF 309313 chloroplast, complete genome
JN005832.1	Oryza rufipogon chloroplast, complete genome
JN005831.1	Oryza meridionalis voucher AusTRCF 300118_B chloroplast, complete genome
JF940521.1	UNVERIFIED: Ricinus communis bio-material USDA:GRIN:PI 209132 chloroplast partial sequence
JF940520.1	UNVERIFIED: Ricinus communis bio-material USDA:GRIN:PI 173946 chloroplast partial sequence
JF940519.1	UNVERIFIED: Ricinus communis bio-material USDA:GRIN:PI 280219 chloroplast partial sequence
JF940518.1	UNVERIFIED: Ricinus communis bio-material USDA:GRIN:PI 193851 chloroplast partial sequence
JF940517.1	UNVERIFIED: Ricinus communis bio-material USDA:GRIN:PI 197048 chloroplast partial sequence
JF940516.1	UNVERIFIED: Ricinus communis bio-material USDA:GRIN:PI 255238 chloroplast partial sequence
JF940515.1	UNVERIFIED: Ricinus communis bio-material USDA:GRIN:PI 209326 chloroplast partial sequence
AC093544.8	Medicago truncatula chloroplast, complete genome, complete sequence
DQ231548.1	Brassica rapa subsp. pekinensis chloroplast sequence
GU363535.1	Fragaria vesca subsp. americana isolate cp130096 chloroplast sequence
EU849490.1	Gonystylus bancanus chloroplast, partial genome
GU120098.1	Parthenium argentatum chloroplast sequence
EU998744.3	Pinus longaeva chloroplast, complete genome
EF534108.1	Beta vulgaris chloroplast sequence
AY928077.1	Zea mays cultivar B73 chloroplast, complete genome
KT894775.1	Tilia paucicostata plastid, complete genome
KT894774.1	Tilia oliveri plastid, complete genome
KT894773.1	Tilia mandshurica plastid, complete genome
KT894772.1	Tilia amurensis plastid, complete genome
KM032624.1	Oncidium sphacelatum voucher Whitten 3467 plastid, complete genome
KR297245.1	Plantago media plastid, complete genome
KR297244.1	Plantago maritima plastid, complete genome
KP096545.1	UNVERIFIED: Oreocarya subretusa voucher SDSU20232 plastid sequence
KP096544.1	UNVERIFIED: Oreocarya subretusa voucher SDSU20110 plastid sequence
KP096543.1	UNVERIFIED: Oreocarya nubigena voucher SDSU20098 plastid sequence
KP096542.1	UNVERIFIED: Oreocarya nubigena voucher SDSU20094 plastid sequence
KP096541.1	UNVERIFIED: Oreocarya nubigena voucher SDSU20079 plastid sequence
KP096540.1	UNVERIFIED: Oreocarya nubigena voucher SDSU20055 plastid sequence
KP096539.1	UNVERIFIED: Oreocarya subretusa voucher SDSU20107 plastid sequence
KP096538.1	UNVERIFIED: Oreocarya virgata voucher SDSU20117 plastid sequence
KP096537.1	UNVERIFIED: Oreocarya hoffmannii voucher SDSU20036 plastid sequence
KP096536.1	UNVERIFIED: Cryptantha maritima voucher SDSU20050 plastid sequence
KP096535.1	UNVERIFIED: Oreocarya sobolifera voucher SDSU20210 plastid sequence
KP096534.1	UNVERIFIED: Cryptantha muricata var. muricata voucher SDSU19537 plastid sequence
KP096533.1	UNVERIFIED: Pectocarya penicillata voucher UC1965571 plastid sequence
KP096532.1	UNVERIFIED: Oreocarya crymophila voucher SDSU20116 plastid sequence
KP096531.1	UNVERIFIED: Oreocarya setosissima voucher SDSU20242 plastid sequence
KP096530.1	UNVERIFIED: Oreocarya humilis subsp. humilis voucher SDSU20029 plastid sequence
KP096529.1	UNVERIFIED: Oreocarya suffruticosa var. abortiva voucher SDSU20024 plastid sequence
KP096528.1	UNVERIFIED: Oreocarya nubigena voucher SDSU20004 plastid sequence
KP096527.1	UNVERIFIED: Eremocarya micrantha voucher SDSU18956 plastid sequence
KP096526.1	UNVERIFIED: Oreocarya flavoculata voucher SDSU20030 plastid sequence
KP096525.1	UNVERIFIED: Oreocarya celosioides voucher SDSU20113 plastid sequence
KP096524.1	UNVERIFIED: Cryptantha torreyana voucher SDSU20124 plastid sequence
KP096523.1	UNVERIFIED: Oreocarya hypsophila voucher SDSU20086 plastid sequence
KP096522.1	UNVERIFIED: Oreocarya schoolcraftii voucher SDSU20123 plastid sequence
KP096521.1	UNVERIFIED: Dasynotus daubenmirei voucher SDSU20343 plastid sequence
KF806549.1	UNVERIFIED: Gossypium laxum plasmid sequence
KM390016.1	Corallorhiza maculata var. occidentalis voucher Freudenstein 2095 (OS) plastid, complete genome
KJ463365.1	UNVERIFIED: Chamaedaphne calyculata plastid sequence
KJ569698.1	UNVERIFIED: Dicksonia squarrosa plastid sequence
KF482381.1	Petrosavia stellaris plastid, complete genome
KC285889.1	Nothoceros aenigmaticus plastid sequence
FP102296.1	Ectocarpus siliculosus chloroplast, complete genome
FP102343.1	Ectocarpus siliculosus chloroplast, complete genome
KP330491.1	Gracilariopsis lemaneiformis chloroplast, complete genome
KF515973.1	Pyropia perforata voucher VK-11-00061 chloroplast, complete genome
KF515972.1	Pyropia perforata voucher UC 807662 chloroplast, complete genome
AP012987.1	Porphyridium purpureum chloroplast DNA, complete sequence
KF861575.1	Gracilaria salicornia chloroplast, complete genome
KC517072.1	Pyropia yezoensis chloroplast, complete genome
KC464603.1	Pyropia haitanensis voucher PH-38 chloroplast, complete genome
KC153978.1	Calliarthron tuberculosum chloroplast, complete genome
JQ408795.1	Porphyra umbilicalis plastid, partial genome
U38804.1	PPU38804 Porphyra purpurea chloroplast, complete genome
AY673996.1	Gracilaria tenuistipitata var. liui chloroplast, complete genome
AP006715.1	Porphyra yezoensis chloroplast DNA, complete genome
LN833431.1	Laurencia sp. JFC0032 genome assembly CLC1, chromosome : plastid
KP308097.1	Vertebrata lanosa plastid, complete genome
KJ776837.1	Pyropia fucicola plastid, partial genome
KJ776836.1	Pyropia kanakaensis plastid, partial genome
KJ776835.1	Pyropia perforata voucher UC 2019902 plastid, complete genome
KJ776834.1	Pyropia perforata voucher UC 2019901 plastid, complete genome
KJ776833.1	Pyropia perforata voucher UC 2019900 plastid, complete genome
KJ776832.1	Pyropia perforata voucher UC 1450590 plastid, complete genome
KJ776831.1	Pyropia perforata voucher LD-Ag 13032 plastid, complete genome
KJ776830.1	Pyropia perforata voucher UC 95735 plastid, complete genome
KJ776829.1	Pyropia perforata voucher LD-Ag 13031 plastid, complete genome
KJ776828.1	Pyropia perforata voucher UC 95739 plastid, complete genome
KJ776827.1	Pyropia perforata voucher LD-Ag 13038 plastid, complete genome
KC904971.1	Pyropia perforata plastid, complete genome
KJ569775.1	Cyanidiaceae sp. MX-AZ01 chloroplast, complete genome
KC894740.1	Grateloupia taiwanensis plastid, complete genome
HF562234.1	Chondrus crispus plastid complete genome, strain PCG
AB002583.1	Cyanidioschyzon merolae chloroplast DNA, complete genome, strain: 10D
AF022186.2	Cyanidium caldarium strain RK1 chloroplast, complete genome
DQ291132.1	Oltmannsiellopsis viridis chloroplast, complete genome
EU168191.1	Heterosigma akashiwo strain CCMP 452 chloroplast, complete genome
EU168190.1	Heterosigma akashiwo strain NIES 293 chloroplast, complete genome
DQ422812.2	Chlorokybus atmophyticus chloroplast, complete genome
KP714733.1	Bangia fuscopurpurea OUCPT01 chloroplast, complete genome
KJ201907.1	Chrysochromulina sp. CCMP291 chloroplast, complete genome
KJ700459.1	Galdieria sulphuraria strain 074W plastid, complete genome
KJ461682.1	Mesotaenium endlicherianum culture-collection SAG:12.97 chloroplast, complete genome
KJ461681.1	Roya anglica culture-collection ACOI:799 chloroplast, complete genome
KJ461680.1	Klebsormidium flaccidum culture-collection SAG:121.8 chloroplast, complete genome
KC900889.1	Phaeocystis globosa strain Pg-G(A) chloroplast, complete genome
AF041468.1	Guillardia theta complete plastid genome
AF494278.1	Chaetosphaeridium globosum chloroplast, complete genome
DQ229107.1	Chara vulgaris chloroplast, complete genome
FM957154.1	Fucus vesiculosus complete chloroplast genome
AY741371.1	Emiliania huxleyi strain CCMP 373 chloroplast, complete genome
EF508371.1	Rhodomonas salina strain CCMP1319 chloroplast, complete genome
KP298002.1	Undaria pinnatifida chloroplast, complete genome
GU591327.1	Durinskia baltica strain CS-38 chloroplast, complete genome
KJ397925.1	Chlorella sorokiniana chloroplast, complete genome
LN810505.1	Tydemania expeditionis chloroplast complete genome, strain FL1151
LN810504.1	Bryopsis plumosa chloroplast complete genome, strain West4718
KP271969.1	Chlorella variabilis isolate crs4cvariabilis2014 chloroplast, complete genome
KM821265.1	Lobosphaera incisa chloroplast, complete genome
KM198929.1	Cyanophora paradoxa strain NIES-763 cyanelle, partial genome
KM462888.1	Marvania geminata culture-collection SAG:12.88 chloroplast, complete genome
KM462887.1	Elliptochloris bilobata culture-collection CAUP<CZH>:H7103 chloroplast, complete genome
KM462886.1	Pseudochloris wilhelmii culture-collection SAG:1.80 chloroplast, complete genome
KM462885.1	Dicloster acuatus culture-collection SAG:41.98 chloroplast, complete genome
KM462884.1	Botryococcus braunii culture-collection SAG:807-1 chloroplast, complete genome
KM462883.1	Geminella minor culture-collection SAG:22.88 chloroplast, complete genome
KM462882.1	Fusochloris perforata culture-collection SAG:28.85 chloroplast, complete genome
KM462881.1	Interfilum terricola culture-collection SAG:20.91 chloroplast, complete genome
KM462880.1	Planctonema lauterbornii culture-collection SAG:68.94 chloroplast, complete genome
KM462879.1	Paradoxia multiseta culture-collection SAG:18.84 chloroplast, complete genome
KM462877.1	Gloeotilopsis sterilis culture-collection UTEX:1704 chloroplast, complete genome
KM462876.1	Microthamnion kuetzingianum culture-collection UTEX:318 chloroplast, complete genome
KM462875.1	Chlorosarcina brevispinosa culture-collection UTEX:1176 chloroplast, partial genome
KM462874.1	Koliella corcontica culture-collection SAG:24.84 chloroplast, complete genome
KM462873.1	Neocystis brevis culture-collection CAUP<CZH>:D802 chloroplast, complete genome
KM462872.1	Xylochloris irregularis culture-collection CAUP<CZH>:H7801 chloroplast, complete genome
KM462871.1	Lobosphaera incisa culture-collection SAG:2007 chloroplast, complete genome
KM462869.1	Ettlia pseudoalveolaris culture-collection UTEX:975 chloroplast, complete genome
KM462868.1	Koliella longiseta culture-collection UTEX:339 chloroplast, complete genome
KM462867.1	Pedinomonas tuberculata culture-collection SAG:42.84 chloroplast, complete genome
KM462866.1	Pabia signiensis culture-collection SAG:7.90 chloroplast, complete genome
KM462865.1	'Chlorella' mirabilis culture-collection SAG:38.88 chloroplast, complete genome
KM462864.1	Stichococcus bacillaris culture-collection UTEX:176 chloroplast, complete genome
KM462863.1	Watanabea reniformis culture-collection SAG:211-9b chloroplast, complete genome
KM462861.1	Myrmecia israelensis culture-collection UTEX:1181 chloroplast, complete genome
KM462860.1	Dictyochloropsis reticulata culture-collection SAG:2150 chloroplast, complete genome
KJ746600.1	Nephroselmis astigmatica culture-collection NIES:252 chloroplast, complete genome
KJ958485.1	Thalassiosira weissflogii chloroplast, complete genome
KJ958484.1	Cerataulina daemon chloroplast, complete genome
KJ958483.1	Roundia cardiophora chloroplast, complete genome
KJ958482.1	Rhizosolenia imbricata chloroplast, complete genome
KJ958481.1	Cyclotella sp. WC03_2 chloroplast, complete genome
KJ958480.1	Cyclotella sp. L04_2 chloroplast, complete genome
KJ958479.1	Chaetoceros simplex chloroplast, complete genome
KF733443.1	Eunotia naegelii chloroplast, complete genome
KJ742376.1	Chlorella sorokiniana isolate 1230 chloroplast, complete genome
KJ718922.1	Chlorella variabilis isolate NC64A chloroplast, complete genome
AP011960.1	Fistulifera solaris chloroplast DNA, complete genome
KF554427.1	Chlorella sp. ArM0029B chloroplast, complete genome
KC509525.1	Lithodesmium undulatum chloroplast, complete genome
KC509524.1	Leptocylindrus danicus chloroplast, complete genome
KC509523.1	Didymosphenia geminata chloroplast, complete genome
KC509522.1	Cylindrotheca closterium chloroplast, complete genome
KC509521.1	Coscinodiscus radiatus chloroplast, complete genome
KC509520.1	Asterionellopsis glacialis chloroplast, complete genome
KC509519.1	Asterionella formosa chloroplast, complete genome
KJ410685.1	Nannochloropsis salina strain CCMP1776 chloroplast, complete genome
KJ410684.1	Nannochloropsis oculata strain CCMP525 chloroplast, complete genome
KJ410683.1	Nannochloropsis oceanica strain LAMB0001 chloroplast, partial genome
KJ410682.1	Nannochloropsis gaditana strain CCMP526 chloroplast, complete genome
JN117275.2	Phaeocystis antarctica strain CCMP1374 plastid, complete genome
KC598090.1	Nannochloropsis oceanica strain CCMP531 chloroplast, complete genome
KC598089.1	Nannochloropsis limnetica strain CCMP505 chloroplast, complete genome
KC598088.1	Nannochloropsis salina strain CCMP537 chloroplast, complete genome
KC598087.1	Nannochloropsis oculata strain CCMP525 chloroplast, complete genome
KC598086.1	Nannochloropsis oceanica strain IMET1 chloroplast, complete genome
KC598085.1	Nannochloropsis granulata chloroplast, complete genome
KC598084.1	Nannochloropsis gaditana strain CCMP527 chloroplast, complete genome
KC012944.1	Nannochloropsis gaditana chloroplast, complete genome
JQ405663.1	Saccharina japonica chloroplast, complete genome
AP012494.1	Gonium pectorale chloroplast DNA, complete genome, isolate: K3-F3-4
JX402620.1	Trebouxiophyceae sp. MX-AZ01 chloroplast, complete genome
AF166114.1	Mesostigma viride chloroplast DNA, complete genome
GU323224.1	Thalassiosira oceanica CCMP1005 chloroplast, complete genome
HQ700713.1	Schizomeris leibleinii culture-collection UTEX:LB 1228 chloroplast, complete genome
AF137379.1	Nephroselmis olivacea chloroplast DNA, complete genome
JN022705.1	Emiliania huxleyi culture-collection CCMP:1516 plastid, complete genome
JQ088178.1	Synedra acus chloroplast, complete genome
DQ630521.1	Stigeoclonium helveticum strain UTEX 441 chloroplast, complete genome
GQ892829.1	Bryopsis hypnoides chloroplast, complete genome
GQ250046.1	Dunaliella salina strain CCAP 19/18 chloroplast, complete genome
GU591328.1	Kryptoperidinium foliaceum strain CCMP1326 chloroplast, complete genome
FJ968741.1	Parachlorella kessleri culture-collection SAG:211-11g chloroplast, complete genome
AY835431.1	Pseudendoclonium akinetum chloroplast, complete genome
DQ396875.1	Scenedesmus obliquus strain UTEX 393 chloroplast, complete genome
AY958086.1	Zygnema circumcarinatum chloroplast, complete genome
FJ493497.1	Monomastix sp. OKE-1 chloroplast, complete genome
FJ423446.1	Chlamydomonas reinhardtii strain CC-503 cw92 mt+ chloroplast, complete genome
EF067921.1	Thalassiosira pseudonana chloroplast, complete genome
EF067920.1	Phaeodactylum tricornutum chloroplast, complete genome
U30821.1	CPU30821 Cyanophora paradoxa cyanelle, complete genome
AY958085.1	Staurastrum punctulatum chloroplast, complete genome
EU912438.1	Vaucheria litorea chloroplast, complete genome
EU677193.1	Oedogonium cardiacum strain SAG 575-1b chloroplast, complete genome
EF506945.1	Leptosira terrestris UTEX 333 chloroplast, complete genome
Z67753.1	Odontella sinensis complete chloroplast genome
AB001684.1	Chlorella vulgaris C-27 chloroplast DNA, complete sequence
KP686076.1	Euglena gracilis var. bacillaris strain SAG 1224-5/15 chloroplast, complete genome
KP410781.1	Cryptoglena skujai strain SAG 10.88 chloroplast, complete genome
KJ877675.1	Ochromonas sp. CCMP1393 plastid, complete genome
KJ624065.1	Trachydiscus minutus plastid, complete genome
JN674636.2	Colacium vesiculosum chloroplast, partial genome
JN674637.1	Strombomonas acuminata chloroplast, partial genome
JX977846.1	Pleodorina starrii plastid, complete genome
HM222967.2	Chromera velia strain CCMP2878 chloroplast, complete genome
HQ693844.1	Coccomyxa sp. C-169 plastid, complete genome
HQ914635.1	Chlorella variabilis plastid, complete genome
FJ493499.1	Pyramimonas parkeae chloroplast, complete genome
X70810.2	Euglena gracilis chloroplast complete genome
